# Supplementary material for: Differential effects of freshwater browning across fish species: consequences for individual‐ to community‐level fish traits in north temperate lakes
Source: Biol Rev Camb Philos Soc. 2025 Sep 23;101(1):128–46. doi: 10.1111/brv.70074 (PMC12783421; doi:10.1111/brv.70074)
Supplement: Supplementary file 1 — Appendix S1. Metadata table. [file BRV-101-128-s002.xlsx]

## Sheet: Meta-Data
Paper	Species Common Name	Species Scientific Name	Additional Experimental Information	Response Variable	Predictor Variable	Range of Predictor Variable	Units of Predictor Variable	Predictor Continuous	Superhume Used	Direction of Relationship	Direction of Relationship with Water Darkness	Experimental/Observational	Water Body Type	Longitudinal/Cross-sectional	Latitude & Longitude
Koizumi et al. (2018)	Largemouth Bass	Micropterus salmoides		Adult Volumetric Density	DOC Concentration	6.5; 10.6	mg C/l	N	N	Positive	Positive	Experimental	Lake	Longitudinal	46°13'N 89°32'W
Koizumi et al. (2018)	Largemouth Bass	Micropterus salmoides		Juvenile Volumetric Density	DOC Concentration	6.5; 10.6	mg C/l	N	N	None	None	Experimental	Lake	Longitudinal	46°13'N 89°32'W
Koizumi et al. (2018)	Largemouth Bass	Micropterus salmoides		YOY CPUE	DOC Concentration	6.5; 10.6	mg C/l	N	N	Negative	Negative	Experimental	Lake	Longitudinal	46°13'N 89°32'W
Koizumi et al. (2018)	Largemouth Bass	Micropterus salmoides		Adult empty vs not empty stomachs (some studies (not this one) frame this as measure of foraging success)	DOC Concentration	6.5; 10.6	mg C/l	N	N	Negative	Negative	Experimental	Lake	Longitudinal	46°13'N 89°32'W
Koizumi et al. (2018)	Largemouth Bass	Micropterus salmoides		YOY and age-1 empty vs not empty stomachs (some studies (not this one) frame this as measure of foraging success)	DOC Concentration	6.5; 10.6	mg C/l	N	N	Positive	Positive	Experimental	Lake	Longitudinal	46°13'N 89°32'W
Koizumi et al. (2018)	Largemouth Bass	Micropterus salmoides		Adult diet composition	DOC Concentration	6.5; 10.6	mg C/l	N	N	Positive	Positive	Experimental	Lake	Longitudinal	46°13'N 89°32'W
Koizumi et al. (2018)	Largemouth Bass	Micropterus salmoides		Juvenile diet composition	DOC Concentration	6.5; 10.6	mg C/l	N	N	None	None	Experimental	Lake	Longitudinal	46°13'N 89°32'W
Koizumi et al. (2018)	Largemouth Bass	Micropterus salmoides		Growth Rate (annulus widths of otoliths)	DOC Concentration	6.5; 10.6	mg C/l	N	N	None	None	Experimental	Lake	Longitudinal	46°13'N 89°32'W
Koizumi et al. (2018)	Largemouth Bass	Micropterus salmoides		Body Condition (population-level log-log regression of body mass on total length)	DOC Concentration	6.5; 10.6	mg C/l	N	N	None	None	Experimental	Lake	Longitudinal	46°13'N 89°32'W
Koizumi et al. (2018)	Largemouth Bass	Micropterus salmoides		Depth Distribution	DOC Concentration	6.5; 10.6	mg C/l	N	N	Negative	Negative	Experimental	Lake	Cross-sectional	46°13'N 89°32'W
Benoît et al. (2016)	Walleye	Sander vitreus		Growth Rate (estimated using length–age data - fit the Gallucci and Quinn (1979) parameterization of the von Bertalanffy growth model to the length–age data)	DOC Concentration	4; 16	mg C/l	Y	N	Negative	Negative	Observational	Lake	Cross-sectional	between 45.0°N and 48.7°N latitude
Benoît et al. (2016)	Yellow Perch	Perca flavescens		Growth Rate (estimated using length–age data - fit the Gallucci and Quinn (1979) parameterization of the von Bertalanffy growth model to the length–age data)	DOC Concentration	4; 16	mg C/l	Y	N	None	None	Observational	Lake	Cross-sectional	between 45.0°N and 48.7°N latitude
Benoît et al. (2016)	Lake Trout	Salvelinus namaycush		Growth Rate (estimated using length–age data - fit the Gallucci and Quinn (1979) parameterization of the von Bertalanffy growth model to the length–age data)	DOC Concentration	2.6; 9	mg C/l	Y	N	Negative	Negative	Observational	Lake	Cross-sectional	between 45.0°N and 48.7°N latitude
Benoît et al. (2016)	Walleye	Sander vitreus		Abundance (measured as CPUE)	DOC Concentration	4; 16	mg C/l	Y	N	Negative	Negative	Observational	Lake	Cross-sectional	between 45.0°N and 48.7°N latitude
Benoît et al. (2016)	Yellow Perch	Perca flavescens		Abundance (measured as CPUE)	DOC Concentration	4; 16	mg C/l	Y	N	Negative	Negative	Observational	Lake	Cross-sectional	between 45.0°N and 48.7°N latitude
Benoît et al. (2016)	Lake Trout	Salvelinus namaycush		Abundance (measured as CPUE)	DOC Concentration	2.6; 9	mg C/l	Y	N	Negative	Negative	Observational	Lake	Cross-sectional	between 45.0°N and 48.7°N latitude
Benoît et al. (2016)	Walleye	Sander vitreus		Abundance (measured as biomass per unit effort (BPUE))	DOC Concentration	4; 16	mg C/l	Y	N	Negative	Negative	Observational	Lake	Cross-sectional	between 45.0°N and 48.7°N latitude
Benoît et al. (2016)	Yellow Perch	Perca flavescens		Abundance (measured as biomass per unit effort (BPUE))	DOC Concentration	4; 16	mg C/l	Y	N	Negative	Negative	Observational	Lake	Cross-sectional	between 45.0°N and 48.7°N latitude
Benoît et al. (2016)	Lake Trout	Salvelinus namaycush		Abundance (measured as biomass per unit effort (BPUE))	DOC Concentration	2.6; 9	mg C/l	Y	N	Negative	Negative	Observational	Lake	Cross-sectional	between 45.0°N and 48.7°N latitude
Craig et al. (2017)	Bluegill	Lepomis macrochirus		Growth Rate (estimated using length–age data - fit the Gallucci and Quinn (1979) parameterization of the von Bertalanffy growth model to the length–age data)	DOC Concentration	3; 24	mg C/l	Y	N	None	None	Observational	Lake	Cross-sectional	between 45.7°N and 46.4°N latitude
Craig et al. (2017)	Bluegill	Lepomis macrochirus		Maximum Length	DOC Concentration	3; 24	mg C/l	Y	N	Negative	Negative	Observational	Lake	Cross-sectional	between 45.7°N and 46.4°N latitude
Craig et al. (2017)	Bluegill	Lepomis macrochirus		Maximum Mass	DOC Concentration	3; 24	mg C/l	Y	N	Negative	Negative	Observational	Lake	Cross-sectional	between 45.7°N and 46.4°N latitude
Craig et al. (2017)	Bluegill	Lepomis macrochirus		Age at maturity	DOC Concentration	3; 24	mg C/l	Y	N	None	None	Observational	Lake	Cross-sectional	between 45.7°N and 46.4°N latitude
Craig et al. (2017)	Bluegill	Lepomis macrochirus		Size at maturity	DOC Concentration	3; 24	mg C/l	Y	N	None	None	Observational	Lake	Cross-sectional	between 45.7°N and 46.4°N latitude
Craig et al. (2017)	Bluegill	Lepomis macrochirus		Reproductive lifespan	DOC Concentration	3; 24	mg C/l	Y	N	None	None	Observational	Lake	Cross-sectional	between 45.7°N and 46.4°N latitude
Craig et al. (2017)	Bluegill	Lepomis macrochirus		Lifetime Potential Fecundity	DOC Concentration	3; 24	mg C/l	Y	N	Negative	Negative	Observational	Lake	Cross-sectional	between 45.7°N and 46.4°N latitude
Craig et al. (2017)	Bluegill	Lepomis macrochirus		Lifetime Realized fecundity	DOC Concentration	3; 24	mg C/l	Y	N	Negative	Negative	Observational	Lake	Cross-sectional	between 45.7°N and 46.4°N latitude
Craig et al. (2017)	Bluegill	Lepomis macrochirus		Intrinsic rate of natural increase (i.e., the change in population size per individual per unit time)	DOC Concentration	3; 24	mg C/l	Y	N	None	None	Observational	Lake	Cross-sectional	between 45.7°N and 46.4°N latitude
Craig et al. (2017)	Bluegill	Lepomis macrochirus		CPUE	DOC Concentration	3; 24	mg C/l	Y	N	None	None	Observational	Lake	Cross-sectional	between 45.7°N and 46.4°N latitude
Craig et al. (2017)	Total fish	NA		CPUE	DOC Concentration	3; 24	mg C/l	Y	N	None	None	Observational	Lake	Cross-sectional	between 45.7°N and 46.4°N latitude
Robbins et al. (2020)	Dolly Varden	Salvelinus malma		Growth rate	DOC Concentration (compared reaches with different DOC levels)	1.9; 5	mg C/l	N	N	Stats only given for interaction effect between initial size and growth rate, but raw data is present	Stats only given for interaction effect between initial size and growth rate, but raw data is present	Experimental	First-order tributary	Longitudinal	59.77974°N, 151.55518°W;
Robbins et al. (2020)	Dolly Varden	Salvelinus malma		Fry abundance	DOC Concentration (compared reaches with different DOC levels)	1.9; 5	mg C/l	N	N	Positive	Positive	Experimental	First-order tributary	Longitudinal	59.77974°N, 151.55518°W;
Robbins et al. (2020)	Dolly Varden	Salvelinus malma		Parr abundance	DOC Concentration (compared reaches with different DOC levels)	1.9; 5	mg C/l	N	N	Positive	Positive	Experimental	First-order tributary	Longitudinal	59.77974°N, 151.55518°W;
Robbins et al. (2020)	Dolly Varden	Salvelinus malma		Fry length–frequency cumulative distribution function	DOC Concentration (compared reaches with different DOC levels)	1.9; 5	mg C/l	N	N	None	None	Experimental	First-order tributary	Longitudinal	59.77974°N, 151.55518°W;
Robbins et al. (2020)	Dolly Varden	Salvelinus malma		Parr length–frequency cumulative distribution function	DOC Concentration (compared reaches with different DOC levels)	1.9; 5	mg C/l	N	N	None	None	Experimental	First-order tributary	Longitudinal	59.77974°N, 151.55518°W;
Degerman et al. (2018)	Three-spined stickleback	Gasterosteus aculeatus		Fish Productivity Period 1 = ((mass at start of the experiment - mass at the end of the experiment)*0.2)/time	DOC Concentration	4	mg C/l	N	N	None	None	Experimental	Mesocosm/Tank	Cross-sectional	63°34′N, 19°54′E
Degerman et al. (2018)	Three-spined stickleback	Gasterosteus aculeatus		Fish Productivity Period 2 = ((mass at start of the experiment - mass at the end of the experiment)*0.2)/time	DOC Concentration	4	mg C/l	N	N	Negative	Negative	Experimental	Mesocosm/Tank	Cross-sectional	63°34′N, 19°54′E
Leech et al. (2021)	Largemouth bass	Micropterus salmoides	Indirect Browning Effects Experiment	Foraging efficiency (Feeding rates = Total zooplankton consumed per DAY by each fish larva)	DOC Concentration	2.6; 5.2	mg C/l	Y	Y	None	None	Experimental	Mesocosm/Tank	Cross-sectional	Not provided
Leech et al. (2021)	Largemouth bass	Micropterus salmoides	Indirect Browning Effects Experiment	Prey Selectivity	DOC Concentration	2.6; 5.2	mg C/l	Y	Y	None	None	Experimental	Mesocosm/Tank	Cross-sectional	Not provided
Leech et al. (2021)	Largemouth bass	Micropterus salmoides	Indirect Browning Effects Experiment	Growth over 6 days	DOC Concentration	2.6; 5.2	mg C/l	Y	Y	None	None	Experimental	Mesocosm/Tank	Cross-sectional	Not provided
Leech et al. (2021)	Largemouth bass	Micropterus salmoides	Direct Browning Effects Experiment	Foraging efficiency (Feeding rates = Total zooplankton consumed per MINUTE by each fish larva)	DOC Concentration	2.6; 5.2	mg C/l	N	Y	None	None	Experimental	Mesocosm/Tank	Cross-sectional	Not provided
Leech et al. (2021)	Largemouth bass	Micropterus salmoides	Direct Browning Effects Experiment	Prey Selectivity	DOC Concentration	2.6; 5.2	mg C/l	N	Y	None	None	Experimental	Mesocosm/Tank	Cross-sectional	Not provided
Leech et al. (2021)	Bluegill	Lepomis macrochirus	24 hour treatment Direct Browning Effects Experiment	Foraging efficiency (Feeding rates = Total zooplankton consumed per DAY by each fish larva)	DOC Concentration	2.6; 5.2	mg C/l	N	Y	None	None	Experimental	Mesocosm/Tank	Cross-sectional	Not provided
Leech et al. (2021)	Bluegill	Lepomis macrochirus	10 min treatment Direct Browning Effects Experiment	Foraging efficiency (Feeding rates = Total zooplankton consumed per MINUTE by each fish larva)	DOC Concentration	2.6; 5.2	mg C/l	N	Y	None	None	Experimental	Mesocosm/Tank	Cross-sectional	Not provided
Leech et al. (2021)	Bluegill	Lepomis macrochirus	5 minute treatment Direct Browning Effects Experiment	Foraging efficiency (Feeding rates = Total zooplankton consumed per MINUTE by each fish larva)	DOC Concentration	2.6; 5.2	mg C/l	N	Y	None	None	Experimental	Mesocosm/Tank	Cross-sectional	Not provided
Leech et al. (2021)	Bluegill	Lepomis macrochirus	24 hour treatment Direct Browning Effects Experiment	Prey Selectivity	DOC Concentration	2.6; 5.2	mg C/l	N	Y	None	None	Experimental	Mesocosm/Tank	Cross-sectional	Not provided
Leech et al. (2021)	Bluegill	Lepomis macrochirus	10 min treatment Direct Browning Effects Experiment	Prey Selectivity	DOC Concentration	2.6; 5.2	mg C/l	N	Y	None	None	Experimental	Mesocosm/Tank	Cross-sectional	Not provided
Leech et al. (2021)	Bluegill	Lepomis macrochirus	5 minute treatment Direct Browning Effects Experiment	Prey Selectivity	DOC Concentration	2.6; 5.2	mg C/l	N	Y	None	None	Experimental	Mesocosm/Tank	Cross-sectional	Not provided
Devine et al. (2021)	River Herring	Alosa pseudoharengus; Alosa aestivalis		Juvenile fish density	DOC Concentration	1.5; 11.1	mg C/l	Y	N	Negative	Negative	Obsrvational	Lake	Cross-sectional	See Table 1 in paper for all coordinates
Finstad et al. (2014)	Brown Trout	Salmo trutta		Fish biomass (measured as fish mass per unit effort i.e., BPUE biomass per unit effort)	TOC Concentration (which they say aligns with DOC concentration)	0.2; 9	mg C/l	Y	N	Positive	Positive	Observational	Lake	Cross-sectional	59° to 66° N
Finstad et al. (2014)	Brown Trout	Salmo trutta		Fish biomass (measured as fish mass per unit effort i.e., BPUE biomass per unit effort)	Quadratic term TOC Concentration (which they say aligns with DOC concentration)	0.2; 9	mg C/l	Y	N	Negative quadratic	Negative quadratic	Observational	Lake	Cross-sectional	59° to 66° N
Symons et al. (2019)	Salmonoids (Combined Brook Trout & Rainbow Trout)	Salvelinus fontinalis; Oncorhynchus mykiss		Growth rate (Calculated by using the width of the otoliths annuli)	DOC Concentration	0.8; 3.6	mg C/l	Y	N	Negative	Negative	Observational	Lake	Cross-sectional	Not provided
Symons et al. (2019)	Salmonoids (Combined Brook Trout & Rainbow Trout)	Salvelinus fontinalis; Oncorhynchus mykiss		Body condition ((wet body mass/total body length^3) x 100)	DOC Concentration	0.8; 3.6	mg C/l	Y	N	None	None	Observational	Lake	Cross-sectional	Not provided
Berg (2021)	Nine-spine stickleback	Pungitius pungitius		Population size	DOC Concentration	2.5; 10.4	mg C/l	Y	N	Positive	Positive	Experimental	Pond enclosure	Cross-sectional	63°48ʹN, 20°14ʹE
Berg (2021)	Nine-spine stickleback	Pungitius pungitius		Mortality (change in population size from Aug 13 2020 to Sept 28 2020)	DOC Concentration	2.5; 10.4	mg C/l	Y	N	None	None	Experimental	Pond enclosure	Cross-sectional	63°48ʹN, 20°14ʹE
Berg (2021)	Nine-spine stickleback	Pungitius pungitius		Fish biomass (i.e., wet mass: estimated using length-mass regression of stickleback)	DOC Concentration	2.5; 10.4	mg C/l	Y	N	Positive	Positive	Experimental	Pond enclosure	Cross-sectional	63°48ʹN, 20°14ʹE
Berg (2021)	Nine-spine stickleback	Pungitius pungitius		Change in fish biomass from Aug 13 2020 to Sept 28 2020	DOC Concentration	2.5; 10.4	mg C/l	Y	N	Positive	Positive	Experimental	Pond enclosure	Cross-sectional	63°48ʹN, 20°14ʹE
Berg (2021)	Nine-spine stickleback	Pungitius pungitius		Mean length	DOC Concentration	2.5; 10.4	mg C/l	Y	N	None	None	Experimental	Pond enclosure	Cross-sectional	63°48ʹN, 20°14ʹE
Berg (2021)	Nine-spine stickleback	Pungitius pungitius		Change in mean length from Aug 13 2020 to Sept 28 2020	DOC Concentration	2.5; 10.4	mg C/l	Y	N	None	None	Experimental	Pond enclosure	Cross-sectional	63°48ʹN, 20°14ʹE
Berg (2021)	Nine-spine stickleback	Pungitius pungitius		Maximum length (measured by taking the mean length of the 5 largest individuals in each pond)	DOC Concentration	2.5; 10.4	mg C/l	Y	N	Positive	Positive	Experimental	Pond enclosure	Cross-sectional	63°48ʹN, 20°14ʹE
Berg (2021)	Nine-spine stickleback	Pungitius pungitius		Body Condition (Fulton’s condition factor)	DOC Concentration	2.5; 10.4	mg C/l	Y	N	None	None	Experimental	Pond enclosure	Cross-sectional	63°48ʹN, 20°14ʹE
Berg (2021)	Nine-spine stickleback	Pungitius pungitius		Stomach fullness (Diet dry mass : Fish dry mass)	DOC Concentration	2.5; 10.4	mg C/l	Y	N	None	None	Experimental	Pond enclosure	Cross-sectional	63°48ʹN, 20°14ʹE
Berg (2021)	Nine-spine stickleback	Pungitius pungitius		Mean diet length (i.e., average length prey consumed)	DOC Concentration	2.5; 10.4	mg C/l	Y	N	None	None	Experimental	Pond enclosure	Cross-sectional	63°48ʹN, 20°14ʹE
Berg (2021)	Nine-spine stickleback	Pungitius pungitius		Maximum diet length (i.e., maximum length prey consumed)	DOC Concentration	2.5; 10.4	mg C/l	Y	N	Positive	Positive	Experimental	Pond enclosure	Cross-sectional	63°48ʹN, 20°14ʹE
Berg (2021)	Nine-spine stickleback	Pungitius pungitius		Diet Composition: Proportion of macroinvertebrates in the diet	DOC Concentration	2.5; 10.4	mg C/l	Y	N	None	None	Experimental	Pond enclosure	Cross-sectional	63°48ʹN, 20°14ʹE
Berg (2021)	Nine-spine stickleback	Pungitius pungitius		Diet Composition: Proportion of gastropods in the diet	DOC Concentration	2.5; 10.4	mg C/l	Y	N	None	None	Experimental	Pond enclosure	Cross-sectional	63°48ʹN, 20°14ʹE
Berg (2021)	Nine-spine stickleback	Pungitius pungitius		Diet Composition: Proportion of zooplankton in the diet	DOC Concentration	2.5; 10.4	mg C/l	Y	N	None	None	Experimental	Pond enclosure	Cross-sectional	63°48ʹN, 20°14ʹE
Karlsson et al. (2015)	Eurasian Perch	Perca fluviatilis		Catch per unit effort (in kg/net)	DOC Concentration	7; 22.1	mg C/l	Y	N	Negative	Negative	Observational	Lake	Cross-sectional	63°49′32″ N, 20°15′49″ E
Karlsson et al. (2015)	Eurasian Perch	Perca fluviatilis		Fish biomass production (kg·yr−1·net−1)	DOC Concentration	7; 22.1	mg C/l	Y	N	Negative	Negative	Observational	Lake	Cross-sectional	63°49′32″ N, 20°15′49″ E
Karlsson et al. (2015)	Eurasian Perch	Perca fluviatilis		Allochthony of fish	DOC Concentration	7; 22.1	mg C/l	Y	N	Positive	Positive	Observational	Lake	Cross-sectional	63°49′32″ N, 20°15′49″ E
Craig et al. (2015)	General zoobenthivorous fish	NA		Fish biomass (biomass catch per unit effort)	DOC Concentration Proxy (Zoobenthos Production which was correlated with DOC Concentration then Fish production was correlated with zoobenthos production)	5.3; 23	mg C/l	Y	N	Negative (presumed)	Negative (presumed)	Observational	Lake	Cross-sectional	46.228° N 89.524° W
Bartels et al. (2016)	Littoral and Pelagic Eurasian Perch	Perca fluviatilis		Catch per unit effort (in g/m2 net)	DOC Concentration	3.6; 34.3	mg C/l	Y	N	None	None	Observational	Lake	Cross-sectional	Various see Table 1
Bartels et al. (2016)	Littoral and Pelagic Eurasian Perch	Perca fluviatilis		Littoral reliance	DOC Concentration	3.6; 34.3	mg C/l	Y	N	Negative	Negative	Observational	Lake	Cross-sectional	Various see Table 1
Bartels et al. (2016)	Littoral and Pelagic Eurasian Perch	Perca fluviatilis		Trophic Position	DOC Concentration	3.6; 34.3	mg C/l	Y	N	None	None	Observational	Lake	Cross-sectional	Various see Table 1
Bartels et al. (2016)	Littoral and Pelagic Eurasian Perch	Perca fluviatilis		Trophic Niche Width (estimated as Layman’s mean distance to centroid, CD)	DOC Concentration	3.6; 34.3	mg C/l	Y	N	None	None	Observational	Lake	Cross-sectional	Various see Table 1
Bartels et al. (2016)	Littoral and Pelagic Eurasian Perch	Perca fluviatilis		Overlap in trophic niche between littoral and pelagic populations	DOC Concentration	3.6; 34.3	mg C/l	Y	N	Positive	Positive	Observational	Lake	Cross-sectional	Various see Table 1
Bartels et al. (2016)	Littoral and Pelagic Eurasian Perch	Perca fluviatilis		Body depth	DOC Concentration	3.6; 34.3	mg C/l	Y	N	None	None	Observational	Lake	Cross-sectional	Various see Table 1
Bartels et al. (2016)	Littoral and Pelagic Eurasian Perch	Perca fluviatilis		Head morphology	DOC Concentration	3.6; 34.3	mg C/l	Y	N	Positive	Positive	Observational	Lake	Cross-sectional	Various see Table 1
Bartels et al. (2016)	Littoral and Pelagic Eurasian Perch	Perca fluviatilis		Overlap in body morphology between littoral and pelagic perch populations	DOC Concentration	3.6; 34.3	mg C/l	Y	N	Positive	Positive	Observational	Lake	Cross-sectional	Various see Table 1
Bartels et al. (2016)	Littoral and Pelagic Eurasian Perch	Perca fluviatilis		Eye index	DOC Concentration	3.6; 34.3	mg C/l	Y	N	Positive	Positive	Observational	Lake	Cross-sectional	Various see Table 1
Bartels et al. (2016)	Littoral and Pelagic Eurasian Perch	Perca fluviatilis		Habitat coupling	DOC Concentration	3.6; 34.3	mg C/l	Y	N	Negative	Negative	Observational	Lake	Cross-sectional	Various see Table 1
Bartels et al. (2016)	Littoral and Pelagic Eurasian Perch	Perca fluviatilis		Strength of the correlation between size and habitat coupling	DOC Concentration	3.6; 34.3	mg C/l	Y	N	None	None	Observational	Lake	Cross-sectional	Various see Table 1
Hedström et al. (2017)	Three-spined stickleback	Gasterosteus aculeatus		Foraging success (biomass of ingested prey)	DOC Concentration Proxy (humic treatment and ambient treatment with DOC values recorded)	1.1; 22.5	mg C/l	N	N	Negative	Negative	Experimental	Pond enclosure	Cross-sectional	63°48′N, 20°14′E
Hedström et al. (2017)	Three-spined stickleback	Gasterosteus aculeatus		Body condition (ratio wet body mass (mg)/body length (mm)3 × 100)	DOC Concentration Proxy (humic treatment and ambient treatment with DOC values recorded)	1.1; 22.5	mg C/l	N	N	Negative	Negative	Experimental	Pond enclosure	Cross-sectional	63°48′N, 20°14′E
Hedström et al. (2017)	Three-spined stickleback	Gasterosteus aculeatus		Diet Composition (relative contribution of Chironomidae, zooplankton, & other prey)	DOC Concentration Proxy (humic treatment and ambient treatment with DOC values recorded)	1.1; 22.5	mg C/l	N	N	None	None	Experimental	Pond enclosure	Cross-sectional	63°48′N, 20°14′E
Hedström et al. (2017)	Three-spined stickleback	Gasterosteus aculeatus		Mortality Rate	DOC Concentration Proxy (humic treatment and ambient treatment with DOC values recorded)	1.1; 22.5	mg C/l	N	N	Positive	Positive	Experimental	Pond enclosure	Cross-sectional	63°48′N, 20°14′E
Bertolo & Magnan (2007)	YOY Yellow Perch	Perca flavescens		Change in Catch per unit effort (Proxy for Recruitment)	Change in DOC Concentration	4.1; 14.9	mg C/l	Y	N	Positive	Positive	Observational (natural experiment)	Lake	Longitudinal	48°50′N, 75°00′W
Bertolo & Magnan (2007)	Non-YOY Yellow Perch	Perca flavescens		Change in Catch per unit effort	Change in DOC Concentration	4.1; 14.9	mg C/l	Y	N	None	None	Observational (natural experiment)	Lake	Longitudinal	48°50′N, 75°00′W
Bertolo & Magnan (2007)	Total fish (All fish species combined)	NA		Change in Catch per unit effort	Change in DOC Concentration	4.1; 14.9	mg C/l	Y	N	Positive	Positive	Observational (natural experiment)	Lake	Longitudinal	48°50′N, 75°00′W
Lamka (2017)	Bluegill	Lepomis macrochirus		Foraging rate (quantity of zooplankton eaten in 2 hours)	DOC Concentration	5.3; 25.9	mg C/l	N	Y	None	None	Experimental	Mesocosm/Tank	Cross-sectional	46°12'N, 89°28'W
Hanratty (2013)	Bluegill Bay Lake	Lepomis macrochirus		Foraging rate (number of chironomids eaten in 15 minutes)	DOC Concentration	5.3; 19.5	mg C/l	N	Y	None	None	Experimental	Mesocosm/Tank	Cross-sectional	Not provided
Hanratty (2013)	Bluegill Hummingbird Lake	Lepomis macrochirus		Foraging rate (number of chironomids eaten in 15 minutes)	DOC Concentration	5.3; 19.6	mg C/l	N	Y	None	None	Experimental	Mesocosm/Tank	Cross-sectional	Not provided
Hanratty (2013)	Bluegill Hummingbird and Bay Lake	Lepomis macrochirus		Foraging rate (average number of chironomids eaten in 15 minutes)	DOC Concentration (compared lakes with different DOC levels)	5.3; 19.5	mg C/l	N	Y	Negative	Negative	Experimental	Mesocosm/Tank	Cross-sectional	Not provided
Schaefer (2014)	Largemouth Bass	Micropterus salmoides		Foraging success (total diet mass relative to fish body mass)	DOC Concentration	6.5; 10.6	mg C/l	N	N	None	None	Observational	Lake Basin	Cross-sectional	46°13'N 89°32'W
Schaefer (2014)	Largemouth Bass	Micropterus salmoides		Diet Composition: Proportion of Diet that is Benthic Prey	DOC Concentration	6.5; 10.6	mg C/l	N	N	None	None	Observational	Lake Basin	Cross-sectional	46°13'N 89°32'W
Schaefer (2014)	Largemouth Bass	Micropterus salmoides		Diet Composition: Proportion of Diet that is Pelagic Prey	DOC Concentration	6.5; 10.6	mg C/l	N	N	Positive	Positive	Observational	Lake Basin	Cross-sectional	46°13'N 89°32'W
Schaefer (2014)	Largemouth Bass	Micropterus salmoides		Diet Composition: Proportion of Diet that is Terrestrial Prey	DOC Concentration	6.5; 10.6	mg C/l	N	N	None	None	Observational	Lake Basin	Cross-sectional	46°13'N 89°32'W
Schaefer (2014)	Largemouth Bass	Micropterus salmoides		Mass of odonate adult prey consumed	DOC Concentration	6.5; 10.6	mg C/l	N	N	None	None	Observational	Lake Basin	Cross-sectional	46°13'N 89°32'W
Miller (2017)	Bluegill	Lepomis macrochirus		Foraging success (proportion of zooplankton consumed in 2 hours out of the total number of zooplankton added to a tank)	DOC Concentration	4.7; 20.5	mg C/l	N	Y	None	None	Experimental	Mesocosm/Tank	Cross-sectional	46°12'N, 89°28'W
Miller (2017)	Bluegill	Lepomis macrochirus		Stomach empty vs not empty	DOC Concentration	4.7; 20.5	mg C/l	N	Y	None	None	Experimental	Mesocosm/Tank	Cross-sectional	46°12'N, 89°28'W
Miller (2017)	Bluegill	Lepomis macrochirus		Prey size preference	DOC Concentration	4.7; 20.5	mg C/l	N	Y	None	None	Experimental	Mesocosm/Tank	Cross-sectional	46°12'N, 89°28'W
Miller (2017)	Bluegill	Lepomis macrochirus		Average proportion of cyclopoids consumed	DOC Concentration	4.7; 20.5	mg C/l	N	Y	None	None	Experimental	Mesocosm/Tank	Cross-sectional	46°12'N, 89°28'W
Miller (2017)	Bluegill	Lepomis macrochirus		Average proportion of Bosmina consumed	DOC Concentration	4.7; 20.5	mg C/l	N	Y	None	None	Experimental	Mesocosm/Tank	Cross-sectional	46°12'N, 89°28'W
Miller (2017)	Bluegill	Lepomis macrochirus		Average proportion of Daphnia consumed	DOC Concentration	4.7; 20.5	mg C/l	N	Y	Possible interaction effect	Possible interaction effect	Experimental	Mesocosm/Tank	Cross-sectional	46°12'N, 89°28'W
Miller (2017)	Bluegill	Lepomis macrochirus		Average proportion of calanoids consumed	DOC Concentration	4.7; 20.5	mg C/l	N	Y	None	None	Experimental	Mesocosm/Tank	Cross-sectional	46°12'N, 89°28'W
Hedström et al. (2016)	Three-spined stickleback	Gasterosteus aculeatus		Recruitment (size, density and biomass)	DOC Concentration	8; 12	mg C/l	N	N	None	None	Experimental	Pond enclosure	Longitudinal	63°48′34′′N, 20°14′33′′E
Hedström et al. (2016)	Three-spined stickleback	Gasterosteus aculeatus		Ingested prey biomass	DOC Concentration	8; 12	mg C/l	N	N	Negative	Negative	Experimental	Pond enclosure	Longitudinal	63°48′34′′N, 20°14′33′′E
Hedström et al. (2016)	Three-spined stickleback	Gasterosteus aculeatus		Body condition	DOC Concentration	8; 12	mg C/l	N	N	Negative	Negative	Experimental	Pond enclosure	Longitudinal	63°48′34′′N, 20°14′33′′E
Baldigo & Murdoch (1997)	Brook trout	Salvelinus fontinalis		% Mortality	DOC Concentration	1.6; 4.9	mg C/l	Y	N	None	None	Experimental	Stream	Cross-sectional	Various see Table 1
Serrano et al. (2008)	Brown Trout First Year Juvenile Fish	Salmo trutta		% Mortality	DOC Concentration	11; 25	mg C/l	Y	N	Positive	Positive	Experimental	Stream	Cross-sectional	65°N, 17°E
Scharnweber et al. (2016)	Littoral and Pelagic Eurasian Perch	Perca fluviatilis		Difference in shape between littoral and pelagic perch (DFA Scores)	DOC Concentration	3; 25.5	mg C/l	Y	N	Negative	Negative	Observational	Lake	Cross-sectional	Various see Table 1
Scharnweber et al. (2016)	Littoral and Pelagic Eurasian Perch	Perca fluviatilis		Fatty acid composition	DOC Concentration	3; 25.5	mg C/l	Y	N	Positive	Positive	Observational	Lake	Cross-sectional	Various see Table 1
Scharnweber et al. (2016)	Littoral and Pelagic Eurasian Perch	Perca fluviatilis		Proportion of 22:6n-3	DOC Concentration	3; 25.5	mg C/l	Y	N	None	None	Observational	Lake	Cross-sectional	Various see Table 1
Scharnweber et al. (2016)	Littoral and Pelagic Eurasian Perch	Perca fluviatilis		Proportion of 18:3n-3	DOC Concentration	3; 25.5	mg C/l	Y	N	None	None	Observational	Lake	Cross-sectional	Various see Table 1
Scharnweber et al. (2016)	Pelagic Eurasian Perch	Perca fluviatilis		Proportion of 20:5n-3	DOC Concentration	3; 25.5	mg C/l	Y	N	Negative	Negative	Observational	Lake	Cross-sectional	Various see Table 1
Scharnweber et al. (2016)	Pelagic Eurasian Perch	Perca fluviatilis		Proportion of 16:1n-7	DOC Concentration	3; 25.5	mg C/l	Y	N	Positive	Positive	Observational	Lake	Cross-sectional	Various see Table 1
Scharnweber et al. (2016)	Littoral and Pelagic Eurasian Perch	Perca fluviatilis		Proportion of 20:4n-6	DOC Concentration	3; 25.5	mg C/l	Y	N	None	None	Observational	Lake	Cross-sectional	Various see Table 1
Scharnweber et al. (2016)	Littoral and Pelagic Eurasian Perch	Perca fluviatilis		Foraging Rate on Daphnia (time to capture 30 Daphnia per fish)	Water colour (clear vs brown)	48.8; 8.5	μmol	Y	N	None	None	Observational	Mesocosm/Tank	Cross-sectional	Various see Table 1
Scharnweber et al. (2016)	Littoral and Pelagic Eurasian Perch	Perca fluviatilis		Foraging Rate on Ephemeroptera (time to capture 12 Ephemeroptera per fish)	Water colour (clear vs brown)	48.8; 8.5	μmol	Y	N	Negative	Negative	Observational	Mesocosm/Tank	Cross-sectional	Various see Table 1
Bartels et al. (2012)	Littoral and Pelagic Eurasian Perch	Perca fluviatilis		Morphological divergence between littoral and pelagic Eurasian perch	DOC Concentration	5.9; 34.3	mg C/l	Y	N	None	None	Observational	Lake	Cross-sectional	Various see Table 1
Bartels et al. (2012)	Littoral and Pelagic Eurasian Perch	Perca fluviatilis		Variation in head morphology	Water transparency (but they did measure DOC Concentration)	5.9; 34.3	mg C/l	Y	N	None	None	Observational	Lake	Cross-sectional	Various see Table 1
Bartels et al. (2012)	Littoral and Pelagic Eurasian Perch	Perca fluviatilis		Variation in body depth	Water transparency (but they did measure DOC Concentration)	5.9; 34.3	mg C/l	Y	N	None	None	Observational	Lake	Cross-sectional	Various see Table 1
Bartels et al. (2012)	Littoral and Pelagic Eurasian Perch	Perca fluviatilis		Littoral reliance	Water transparency (but they did measure DOC Concentration)	5.9; 34.3	mg C/l	Y	N	None	None	Observational	Lake	Cross-sectional	Various see Table 1
Bartels et al. (2012)	Littoral and Pelagic Eurasian Perch	Perca fluviatilis		Diet overlap between littoral and pelagic perch	Water transparency (but they did measure DOC Concentration)	5.9; 34.3	mg C/l	Y	N	Negative	Positive	Observational	Lake	Cross-sectional	Various see Table 1
Bartels et al. (2012)	Littoral Eurasian Perch	Perca fluviatilis		Diet contribution of cladocerans	Water transparency (but they did measure DOC Concentration)	5.9; 34.3	mg C/l	Y	N	None	None	Observational	Lake	Cross-sectional	Various see Table 1
Bartels et al. (2012)	Littoral Eurasian Perch	Perca fluviatilis		Diet contribution of copepods	Water transparency (but they did measure DOC Concentration)	5.9; 34.3	mg C/l	Y	N	None	None	Observational	Lake	Cross-sectional	Various see Table 1
Bartels et al. (2012)	Littoral Eurasian Perch	Perca fluviatilis		Diet contribution of benthos	Water transparency (but they did measure DOC Concentration)	5.9; 34.3	mg C/l	Y	N	None	None	Observational	Lake	Cross-sectional	Various see Table 1
Bartels et al. (2012)	Pelagic Eurasian Perch	Perca fluviatilis		Diet contribution of cladocerans	Water transparency (but they did measure DOC Concentration)	5.9; 34.3	mg C/l	Y	N	Positive	Negative	Observational	Lake	Cross-sectional	Various see Table 1
Bartels et al. (2012)	Pelagic Eurasian Perch	Perca fluviatilis		Diet contribution of copepods	Water transparency (but they did measure DOC Concentration)	5.9; 34.3	mg C/l	Y	N	Negative	Positive	Observational	Lake	Cross-sectional	Various see Table 1
Bartels et al. (2012)	Pelagic Eurasian Perch	Perca fluviatilis		Diet contribution of benthos	Water transparency (but they did measure DOC Concentration)	5.9; 34.3	mg C/l	Y	N	None	None	Observational	Lake	Cross-sectional	Various see Table 1
Giery & Layman (2017).	Mosquitofish	Gambusia bahamasminimus		Dorsal Fin colour (redness)	Water colour (but they did measure DOC Concentration)	1.7; 27.8	mg C/l	Y	N	None	None	Observational	Various Island Freshwater Bodies (e.g., ponds, rivers, creeks, quarries, etc.)	Cross-sectional	26°28′N 77°05′W
Giery & Layman (2017).	Mosquitofish	Gambusia bahamasminimus		Dorsal Fin colour (redness)	Quadratic term Water colour (but they did measure DOC Concentration)	1.7; 27.8	mg C/l	Y	N	Negative quadratic	Negative quadratic	Observational	Various Island Freshwater Bodies (e.g., ponds, rivers, creeks, quarries, etc.)	Cross-sectional	26°28′N 77°05′W
Giery & Layman (2017).	Mosquitofish	Gambusia bahamasminimus		Anal Fin colour (redness)	Water colour (but they did measure DOC Concentration)	1.7; 27.8	mg C/l	Y	N	None	None	Observational	Various Island Freshwater Bodies (e.g., ponds, rivers, creeks, quarries, etc.)	Cross-sectional	26°28′N 77°05′W
Giery & Layman (2017).	Mosquitofish	Gambusia bahamasminimus		Anal Fin colour (redness)	Quadratic term Water colour (but they did measure DOC Concentration)	1.7; 27.8	mg C/l	Y	N	Negative quadratic	Negative quadratic	Observational	Various Island Freshwater Bodies (e.g., ponds, rivers, creeks, quarries, etc.)	Cross-sectional	26°28′N 77°05′W
Giery & Layman (2017).	Mosquitofish	Gambusia bahamasminimus		Gonopodium length	Water colour (but they did measure DOC Concentration)	1.7; 27.8	mg C/l	Y	N	None	None	Observational	Various Island Freshwater Bodies (e.g., ponds, rivers, creeks, quarries, etc.)	Cross-sectional	26°28′N 77°05′W
Giery & Layman (2017).	Mosquitofish	Gambusia bahamasminimus		Population-level growth rate	DOC Concentration	1.7; 27.8	mg C/l	Y	N	Negative quadratic	Negative quadratic	Observational	Various Island Freshwater Bodies (e.g., ponds, rivers, creeks, quarries, etc.)	Cross-sectional	26°28′N 77°05′W
Van Sickle et al. (1996)	Brook Trout	Salvelinus fontinalis		Mortality Probability	DOC Concentration	1.3; 6.2	mg C/l	Y	N	Negative	Negative	Observational	ERP (Episodic Response Project) Stream	Cross-sectional	Not provided
Simonin et al. (1993)	Brook Trout	Salvelinus fontinalis		Percent Mortality	DOC Concentration	2.9; 9.3	mg C/l	Y	N	Negative	Negative	Observational	Stream	Both	Not provided
Meinelt et al. (2004)	Swordtail	Xiphophorus helleri		Growth Rate	DOC Concentration	0; 180	mg C/l	N	N (but synthetic humic substance HS1500 used)	Positive	Positive	Experimental	Mesocosm/Tank	Cross-sectional	Not provided
Meinelt et al. (2004)	Swordtail	Xiphophorus helleri		Survival	DOC Concentration	0; 180	mg C/l	N	N (but synthetic humic substance HS1500 used)	None	None	Experimental	Mesocosm/Tank	Cross-sectional	Not provided
Meinelt et al. (2004)	Swordtail	Xiphophorus helleri		Sex Ratio (Proportion of females)	DOC Concentration	0; 180	mg C/l	N	N (but synthetic humic substance HS1500 used)	Positive	Positive	Experimental	Mesocosm/Tank	Cross-sectional	Not provided
Kankaala et al. (2019)	European perch	Perca fluviatilis		First Year Growth rates (back-calculated from opercular bones)	DOC Concentration	10; 13	mg C/l	Y	N	Mixed; Positive for lake with experimental DOC addition, but negative for lake with naturally-occurring brownification (increase in DOC & Light)	Mixed; Positive for lake with experimental DOC addition, but negative for lake with naturally-occurring brownification (increase in DOC & Light)	Experimental	Lake	Both	61°15′N; 25°04′E and 61°12′N; 25°06′E
Kankaala et al. (2019)	European perch	Perca fluviatilis		Second Year Growth rates (back-calculated from opercular bones)	DOC Concentration	10; 13	mg C/l	Y	N	(Mostly) Positive	(Mostly) Positive	Experimental	Lake	Both	61°15′N; 25°04′E and 61°12′N; 25°06′E
Kankaala et al. (2019)	European perch	Perca fluviatilis		Variation in First Year Growth rates (back-calculated from opercular bones)	DOC Concentration	10; 13	mg C/l	Y	N	Positive	Positive	Experimental	Lake	Both	61°15′N; 25°04′E and 61°12′N; 25°06′E
Kankaala et al. (2019)	European perch	Perca fluviatilis		Variation in Second Year Growth rates (back-calculated from opercular bones)	DOC Concentration	10; 13	mg C/l	Y	N	Positive	Positive	Experimental	Lake	Both	61°15′N; 25°04′E and 61°12′N; 25°06′E
Moslemi-Aqdam et al. (2021)	Northern Pike	Esox lucius		Lake specific early growth rate (w: estimated using annuli widths of cleithra and fit the Gallucci and Quinn (1979) parameterization of the von Bertalanffy growth model)	DOC Concentration	9.8; 21.3	mg C/l	Y	N	Negative	Negative	Observational	Lake	Cross-sectional	Various see Table S1
Bishop et al. (2022)	Bluegill	Lepomis macrochirus		Body shape	DOC Concentration	4; 24	mg C/l	Y	N	Significant effect detected	Significant effect detected	Observational	Lake	Cross-sectional	Various see Table 1
Bishop et al. (2022)	Bluegill	Lepomis macrochirus		Pectoral Fin Length	DOC Concentration	4; 24	mg C/l	Y	N	None	None	Observational	Lake	Cross-sectional	Various see Table 1
Bishop et al. (2022)	Bluegill	Lepomis macrochirus		Pectoral Fin Width	DOC Concentration	4; 24	mg C/l	Y	N	None	None	Observational	Lake	Cross-sectional	Various see Table 1
Bishop et al. (2022)	Bluegill	Lepomis macrochirus		Pectoral Fin Length:Width	DOC Concentration	4; 24	mg C/l	Y	N	None	None	Observational	Lake	Cross-sectional	Various see Table 1
Bishop et al. (2022)	Bluegill	Lepomis macrochirus		Pectoral Fin Insertion Angle	DOC Concentration	4; 24	mg C/l	Y	N	None	None	Observational	Lake	Cross-sectional	Various see Table 1
Bishop et al. (2022)	Bluegill	Lepomis macrochirus		Eye Width	DOC Concentration	4; 24	mg C/l	Y	N	None	None	Observational	Lake	Cross-sectional	Various see Table 1
Bishop et al. (2022)	Bluegill	Lepomis macrochirus		Raker Length	DOC Concentration	4; 24	mg C/l	Y	N	Positive	Positive	Observational	Lake	Cross-sectional	Various see Table 1
Bishop et al. (2022)	Bluegill	Lepomis macrochirus		Raker Spacing	DOC Concentration	4; 24	mg C/l	Y	N	Positive	Positive	Observational	Lake	Cross-sectional	Various see Table 1
Bishop et al. (2022)	Bluegill	Lepomis macrochirus		Raker Count	DOC Concentration	4; 24	mg C/l	Y	N	None	None	Observational	Lake	Cross-sectional	Various see Table 1
Murdoch et al. (2021)	n/a	NA		Species richness	DOC Concentration	6; 54.5	mg C/l	Y	N	Negative association	Negative association	Observational	Lake	Cross-sectional	Not provided
Murdoch et al. (2021)	n/a	NA		CPUE with large mesh nets (total number of fish caught per net per hour)	DOC Concentration	6; 54.5	mg C/l	Y	N	Negative association	Negative association	Observational	Lake	Cross-sectional	Not provided
Murdoch et al. (2021)	n/a	NA		CPUE with small mesh nets (total number of fish caught per net per hour)	DOC Concentration	6; 54.5	mg C/l	Y	N	Negative association	Negative association	Observational	Lake	Cross-sectional	Not provided
Murdoch et al. (2021)	n/a	NA		Overall Fish Presence	DOC Concentration	6; 54.5	mg C/l	Y	N	Negative association	Negative association	Observational	Lake	Cross-sectional	Not provided
Roubeix et al. (2017)	n/a	NA		Community Thresholds	DOC Concentration	0.4; 38	mg C/l	Y	N	DOC was among top predictors of fish community maximal BPUE	DOC was among top predictors of fish community maximal BPUE	Observational	Various Inland Natural & Manmade Freshwater Bodies	Cross-sectional	Not provided
Robak Enbratt (2020)	Eurasian perch	Perca fluviatilis		Length-at-age for 1+ Individuals	Water colour (absorbance measured at 420 nm/5 cm)	0.04; 0.48	/m	Y	N	Negative	Negative	Observational	Lake	Cross-sectional	Various see Table 1
Robak Enbratt (2020)	Eurasian perch	Perca fluviatilis		Length-at-age for 1+ Individuals	TOC Concentration	4.9; 19	mg C/l	Y	N	None	None	Observational	Lake	Cross-sectional	Various see Table 1
Robak Enbratt (2020)	Eurasian perch	Perca fluviatilis		Length-at-age for 5+ Individuals	Water colour (absorbance measured at 420 nm/5 cm)	0.04; 0.48	/m	Y	N	Negative	Negative	Observational	Lake	Cross-sectional	Various see Table 1
Robak Enbratt (2020)	Eurasian perch	Perca fluviatilis		Length-at-age for 5+ Individuals	TOC Concentration	4.9; 19	mg C/l	Y	N	None	None	Observational	Lake	Cross-sectional	Various see Table 1
Robak Enbratt (2020)	Eurasian perch	Perca fluviatilis		Survival Rate	Water colour (absorbance measured at 420 nm/5 cm)	0.06; 0.46	/m	Y	N	None	None	Observational	Lake	Cross-sectional	Various see Table 1
Robak Enbratt (2020)	Eurasian perch	Perca fluviatilis		Survival Rate	TOC Concentration	6; 18	mg C/l	Y	N	None	None	Observational	Lake	Cross-sectional	Various see Table 1
Robak Enbratt (2020)	Eurasian perch & Roach	Perca fluviatilis; Rutilus rutilus		Species Composition (Ratio 1+ Perch:Roach)	Water colour (absorbance measured at 420 nm/5 cm)	0.03; 0.46	/m	Y	N	None	None	Observational	Lake	Cross-sectional	Various see Table 1
Robak Enbratt (2020)	Eurasian perch & Roach	Perca fluviatilis; Rutilus rutilus		Species Composition (Ratio 1+ Perch:Roach)	TOC Concentration	5; 18	mg C/l	Y	N	None	None	Observational	Lake	Cross-sectional	Various see Table 1
Robak Enbratt (2020)	Eurasian perch & Roach	Perca fluviatilis; Rutilus rutilus		Species Composition (Ratio 5+ Perch:Roach)	Water colour (absorbance measured at 420 nm/5 cm)	0.03; 0.46	/m	Y	N	None	None	Observational	Lake	Cross-sectional	Various see Table 1
Robak Enbratt (2020)	Eurasian perch & Roach	Perca fluviatilis; Rutilus rutilus		Species Composition (Ratio 5+ Perch:Roach)	TOC Concentration	5; 18	mg C/l	Y	N	None	None	Observational	Lake	Cross-sectional	Various see Table 1
van Dorst et al. (2020)	European perch	Perca fluviatilis		Body Growth (measured as increase in mass from the start to the end of the experiment)	Water colour/(TOC concentration given for Sera Blackwater Aquatan water conditioner)	3.8; 8.1	mg C/l	N	N (but Sera Blackwater Aquatan water conditioner used)	Nonlinear	Nonlinear	Experimental	Mesocosm/Tank	Cross-sectional	59°33′N 17°87′E
van Dorst et al. (2020)	Roach	Rutilus rutilus		Body Growth (measured as increase in mass from the start to the end of the experiment)	Water colour/(TOC concentration given for Sera Blackwater Aquatan water conditioner)	3.8; 8.1	mg C/l	N	N (but Sera Blackwater Aquatan water conditioner used)	None	None	Experimental	Mesocosm/Tank	Cross-sectional	59°33′N 17°87′E
van Dorst et al. (2020)	European perch	Perca fluviatilis		Survival Rate	Water colour/(TOC concentration given for Sera Blackwater Aquatan water conditioner)	3.8; 8.1	mg C/l	N	N (but Sera Blackwater Aquatan water conditioner used)	None	None	Experimental	Mesocosm/Tank	Cross-sectional	59°33′N 17°87′E
van Dorst et al. (2020)	Roach	Rutilus rutilus		Survival Rate	Water colour/(TOC concentration given for Sera Blackwater Aquatan water conditioner)	3.8; 8.1	mg C/l	N	N (but Sera Blackwater Aquatan water conditioner used)	None	None	Experimental	Mesocosm/Tank	Cross-sectional	59°33′N 17°87′E
van Dorst et al. (2020)	European perch	Perca fluviatilis		Foraging rate (capture rate of D. longispina)	Water colour/(TOC concentration given for Sera Blackwater Aquatan water conditioner)	0; 8	ml Sera Blackwater	N	N (but Sera Blackwater Aquatan water conditioner used)	None	None	Experimental	Mesocosm/Tank	Cross-sectional	59°33′N 17°87′E
van Dorst et al. (2020)	Roach	Rutilus rutilus		Foraging rate (capture rate of D. longispina)	Water colour/(TOC concentration given for Sera Blackwater Aquatan water conditioner)	0; 8	ml Sera Blackwater	N	N (but Sera Blackwater Aquatan water conditioner used)	None	None	Experimental	Mesocosm/Tank	Cross-sectional	59°33′N 17°87′E
Estlander et al. (2010)	European Perch	Perca fluviatilis		CPUE (individuals/gillnet)	Water colour (mg Pt l−1)	130; 340	mg Pt/l	Y	N	Reported as positive but relationship appears weak	Reported as positive but relationship appears weak	Observational	Lake	Cross-sectional	61◦ 13 N; 25◦ 12 E
Estlander et al. (2010)	Roach	Rutilus rutilus		CPUE (individuals/gillnet)	Water colour (mg Pt l−1)	130; 340	mg Pt/l	Y	N	Reported as positive but relationship appears weak	Reported as positive but relationship appears weak	Observational	Lake	Cross-sectional	61◦ 13 N; 25◦ 12 E
Estlander et al. (2010)	European Perch	Perca fluviatilis		Growth Rate (Growth at different ages determined using opercula bones and aging verified from otoliths. Backcalculated growth was calculated using the Monastyrsky procedure (Bagenal & Tesch, 1978))	Water colour (mg Pt l−1)	130; 340	mg Pt/l	Y	N	Negative	Negative	Observational	Lake	Cross-sectional	61◦ 13 N; 25◦ 12 E
Estlander et al. (2010)	Roach	Rutilus rutilus		Growth Rate (Growth at different ages determined using cleithra bones and aging verified from scales. Backcalculated growth was calculated using the Fraser-Lee equation (Fraser, 1916; Lee, 1920))	Water colour (mg Pt l−1)	130; 340	mg Pt/l	Y	N	Minimal	Minimal	Observational	Lake	Cross-sectional	61◦ 13 N; 25◦ 12 E
Estlander et al. (2010)	European Perch	Perca fluviatilis		Amount of macrophyte-associated macroinvertebrates in diet	Water colour (mg Pt l−1)	130; 340	mg Pt/l	Y	N	Positive	Positive	Observational	Lake	Cross-sectional	61◦ 13 N; 25◦ 12 E
Estlander et al. (2010)	European Perch	Perca fluviatilis		Selectivity on daphnids	Secchi disc depth	70; 180	cm	Y	N	Positive	Negative	Observational	Lake	Cross-sectional	61◦ 13 N; 25◦ 12 E
Estlander et al. (2010)	Roach	Rutilus rutilus		Selectivity on zooplankton	Secchi disc depth	70; 180	cm	Y	N	None	None	Observational	Lake	Cross-sectional	61◦ 13 N; 25◦ 12 E
van Dorst et al. (2022)	Roach	Rutilus rutilus		Growth Rate	Water colour	0; 1600	ml Sera Blackwater	N	N (but Sera Blackwater Aquatan water conditioner used)	Negative	Negative	Experimental	Mesocosm/Tank	Cross-sectional	59°33’N 17°87’E
van Dorst et al. (2022)	Roach	Rutilus rutilus		Prey Selectivity - zooplankton community composition after fish feeding	Water colour	0; 70	ml Sera Blackwater	N	N (but Sera Blackwater Aquatan water conditioner used)	Positive	Positive	Experimental	Mesocosm/Tank	Cross-sectional	59°33’N 17°87’E
van Dorst et al. (2022)	Roach	Rutilus rutilus		Prey Selectivity on Bosmina sp.	Water colour	0; 70	ml Sera Blackwater	N	N (but Sera Blackwater Aquatan water conditioner used)	None	None	Experimental	Mesocosm/Tank	Cross-sectional	59°33’N 17°87’E
van Dorst et al. (2022)	Roach	Rutilus rutilus		Prey Selectivity on Daphnia sp.	Water colour	0; 70	ml Sera Blackwater	N	N (but Sera Blackwater Aquatan water conditioner used)	None	None	Experimental	Mesocosm/Tank	Cross-sectional	59°33’N 17°87’E
van Dorst et al. (2022)	Roach	Rutilus rutilus		Prey Selectivity on Daphnianosoma sp.	Water colour	0; 70	ml Sera Blackwater	N	N (but Sera Blackwater Aquatan water conditioner used)	None	None	Experimental	Mesocosm/Tank	Cross-sectional	59°33’N 17°87’E
van Dorst et al. (2022)	Roach	Rutilus rutilus		Prey Selectivity on Polyphemus sp.	Water colour	0; 70	ml Sera Blackwater	N	N (but Sera Blackwater Aquatan water conditioner used)	None	None	Experimental	Mesocosm/Tank	Cross-sectional	59°33’N 17°87’E
van Dorst et al. (2022)	Roach	Rutilus rutilus		Prey Selectivity on Nauplii	Water colour	0; 70	ml Sera Blackwater	N	N (but Sera Blackwater Aquatan water conditioner used)	None	None	Experimental	Mesocosm/Tank	Cross-sectional	59°33’N 17°87’E
van Dorst et al. (2022)	Roach	Rutilus rutilus		Prey Selectivity on Cyclopoid	Water colour	0; 70	ml Sera Blackwater	N	N (but Sera Blackwater Aquatan water conditioner used)	None	None	Experimental	Mesocosm/Tank	Cross-sectional	59°33’N 17°87’E
van Dorst et al. (2022)	Roach	Rutilus rutilus		Prey Selectivity on Ceriodaphnia sp.	Water colour	0; 70	ml Sera Blackwater	N	N (but Sera Blackwater Aquatan water conditioner used)	None	None	Experimental	Mesocosm/Tank	Cross-sectional	59°33’N 17°87’E
Raitaniemi (1995)	Pike	Esox lucius		Growth Rate for 1 year olds: back-calculated mean length of pike at different ages (Pike were aged from the cleithrum, and total lengths at earlier ages were backcalculated using Monastyrsky’s method (Bagenal & Tesch, 1978))	Water colour (humic content (mg Pt l-1))	0; 320	mg Pt/l	Y	N	Positive	Positive	Observational	Lake	Cross-sectional	Not provided
Raitaniemi (1995)	Pike	Esox lucius		Growth Rate for 2 year olds: back-calculated mean length of pike at different ages (Pike were aged from the cleithrum, and total lengths at earlier ages were backcalculated using Monastyrsky’s method (Bagenal & Tesch, 1978))	Water colour (humic content (mg Pt l-1))	0; 320	mg Pt/l	Y	N	Positive	Positive	Observational	Lake	Cross-sectional	Not provided
Raitaniemi (1995)	Pike	Esox lucius		Growth Rate for 3 year olds: back-calculated mean length of pike at different ages (Pike were aged from the cleithrum, and total lengths at earlier ages were backcalculated using Monastyrsky’s method (Bagenal & Tesch, 1978))	Water colour (humic content (mg Pt l-1))	0; 320	mg Pt/l	Y	N	Positive	Positive	Observational	Lake	Cross-sectional	Not provided
Horppila et al. (2011)	European Perch	Perca fluviatilis		Foraging/feeding rate (number of Chaoborus flavicans larvae eaten per fish per minute)	Water colour (humic content (mg Pt l-1))	5; 330	mg Pt/l	N	N	Negative	Negative	Experimental	Mesocosm/Tank	Cross-sectional	Not provided
Horppila et al. (2011)	European Perch	Perca fluviatilis		Length Increment difference between sexes at Age 1 (i.e., Difference between male and female growth rate where he annual length increments of each fish were back-calculated from opercular bones using Monastyrsky’s procedure (Bagenal & Tesch, 1978))	Water colour (humic content (mg Pt l-1))	5; 330	mg Pt/l	N	N	None	None	Observational	Lake	Cross-sectional	61°13′N, 25°12′E
Horppila et al. (2011)	European Perch	Perca fluviatilis		Length Increment difference between sexes at Age 2 (i.e., Difference between male and female growth rate where the annual length increments of each fish were back-calculated from opercular bones using Monastyrsky’s procedure (Bagenal & Tesch, 1978))	Water colour (humic content (mg Pt l-1))	5; 330	mg Pt/l	N	N	None	None	Observational	Lake	Cross-sectional	61°13′N, 25°12′E
Horppila et al. (2011)	European Perch	Perca fluviatilis		Length Increment difference between sexes at Age 3 (i.e., Difference between male and female growth rate where the annual length increments of each fish were back-calculated from opercular bones using Monastyrsky’s procedure (Bagenal & Tesch, 1978))	Water colour (humic content (mg Pt l-1))	5; 330	mg Pt/l	N	N	Negative	Negative	Observational	Lake	Cross-sectional	61°13′N, 25°12′E
Horppila et al. (2011)	European Perch	Perca fluviatilis		Length Increment difference between sexes at Age 4 (i.e., Difference between male and female growth rate where the annual length increments of each fish were back-calculated from opercular bones using Monastyrsky’s procedure (Bagenal & Tesch, 1978))	Water colour (humic content (mg Pt l-1))	5; 330	mg Pt/l	N	N	None	None	Observational	Lake	Cross-sectional	61°13′N, 25°12′E
Horppila et al. (2011)	European Perch	Perca fluviatilis		Length Increment difference between sexes at Age 5 (i.e., Difference between male and female growth rate where the annual length increments of each fish were back-calculated from opercular bones using Monastyrsky’s procedure (Bagenal & Tesch, 1978))	Water colour (humic content (mg Pt l-1))	5; 330	mg Pt/l	N	N	None	None	Observational	Lake	Cross-sectional	61°13′N, 25°12′E
Horppila et al. (2011)	European Perch	Perca fluviatilis		Length Increment difference between sexes at Age 6 (i.e., Difference between male and female growth rate where the annual length increments of each fish were back-calculated from opercular bones using Monastyrsky’s procedure (Bagenal & Tesch, 1978))	Water colour (humic content (mg Pt l-1))	5; 330	mg Pt/l	N	N	None	None	Observational	Lake	Cross-sectional	61°13′N, 25°12′E
Van Dorst et al. (2019)	Eurasian Perch	Perca fluviatilis		Fish Biomass Production (g m−2 year−1 (gram biomass production per year and net area))	Water colour (Napierian coefficient)	0.7; 22.2	/m	Y	N	Negative	Negative	Observational	Lake	Cross-sectional	Various see Table S1
Van Dorst et al. (2019)	Eurasian Perch	Perca fluviatilis		Population Biomass (CPUEbiomass)	Water colour (Napierian coefficient)	0.7; 22.2	/m	Y	N	None	None	Observational	Lake	Cross-sectional	Various see Table S1
Van Dorst et al. (2019)	Eurasian Perch	Perca fluviatilis		Population Abundance (CPUEN)	Water colour (Napierian coefficient)	0.7; 22.2	/m	Y	N	None	None	Observational	Lake	Cross-sectional	Various see Table S1
Van Dorst et al. (2019)	Eurasian Perch	Perca fluviatilis		Mean Length	Water colour (Napierian coefficient)	0.7; 22.2	/m	Y	N	None	None	Observational	Lake	Cross-sectional	Various see Table S1
Van Dorst et al. (2019)	Eurasian Perch	Perca fluviatilis		Skewness (positive) in length	Water colour (Napierian coefficient)	0.7; 22.2	/m	Y	N	None	None	Observational	Lake	Cross-sectional	Various see Table S1
Van Dorst et al. (2019)	Eurasian Perch	Perca fluviatilis		Mean Predicted Age (Otoliths were used for age determination)	Water colour (Napierian coefficient)	0.7; 22.2	/m	Y	N	Positive	Positive	Observational	Lake	Cross-sectional	Various see Table S1
Van Dorst et al. (2019)	Eurasian Perch	Perca fluviatilis		Skewness (positive) in age	Water colour (Napierian coefficient)	0.7; 22.2	/m	Y	N	None	None	Observational	Lake	Cross-sectional	Various see Table S1
Van Dorst et al. (2019)	Eurasian Perch	Perca fluviatilis		Length-at-age 1 (Otoliths were used for age determination, and operculum bones were used for back-calculation of annual body growth)	Water colour (Napierian coefficient)	0.7; 22.2	/m	Y	N	Negative	Negative	Observational	Lake	Cross-sectional	Various see Table S1
Van Dorst et al. (2019)	Eurasian Perch	Perca fluviatilis		Length-at-age 6 (Otoliths were used for age determination, and operculum bones were used for back-calculation of annual body growth)	Water colour (Napierian coefficient)	0.7; 22.2	/m	Y	N	Negative	Negative	Observational	Lake	Cross-sectional	Various see Table S1
Van Dorst et al. (2019)	Eurasian Perch	Perca fluviatilis		Length-specific growth rate at 170 mm body length (Otoliths were used for age determination, and operculum bones were used for back-calculation of annual body growth)	Water colour (Napierian coefficient)	0.7; 22.2	/m	Y	N	Negative	Negative	Observational	Lake	Cross-sectional	Various see Table S1
Olin et al. (2017)	Roach	Rutilus rutilus		NPUE	Water colour (mg l-1 Pt)	5; 335	mg Pt/l	Y	N	None	None	Observational	Lake	Cross-sectional	Not provided
Olin et al. (2017)	Roach	Rutilus rutilus		BPUE	Water colour (mg l-1 Pt)	5; 335	mg Pt/l	Y	N	None	None	Observational	Lake	Cross-sectional	Not provided
Olin et al. (2017)	Roach	Rutilus rutilus		Mean Mass	Water colour (mg l-1 Pt)	5; 335	mg Pt/l	Y	N	None	None	Observational	Lake	Cross-sectional	Not provided
Olin et al. (2017)	Roach	Rutilus rutilus		Population size structure: Share of ≤ 10 cm roach	Water colour (mg l-1 Pt)	5; 335	mg Pt/l	Y	N	Positive	Positive	Observational	Lake	Cross-sectional	Not provided
Olin et al. (2017)	Roach	Rutilus rutilus		Population size structure: Share of ≥ 18 cm roach	Water colour (mg l-1 Pt)	5; 335	mg Pt/l	Y	N	Negative	Negative	Observational	Lake	Cross-sectional	Not provided
Olin et al. (2017)	Roach	Rutilus rutilus		Growth rate (growth at different ages was determined from scales, and the ageing was verified from cleithral bones and growth was back-calculated by the Fraser-Lee equation (Fraser, 1916; Lee, 1920))	Water colour (mg l-1 Pt)	5; 335	mg Pt/l	Y	N	Positive	Positive	Observational	Lake	Cross-sectional	Not provided
Devine (2017)	River Herring	Alosa pseudoharengus; Alosa aestivalis		Growth rate (Sagittal otoliths were used to estimate age and growth)	Secchi disc depth	1.5; 6.3	mg C/l	Y	N	Negative	Positive	Observational	Lake	Cross-sectional	Not provided
Devine (2017)	River Herring	Alosa pseudoharengus; Alosa aestivalis		Mortality	DOC Concentration	1.5; 6.3	mg C/l	Y	N	None	None	Observational	Lake	Cross-sectional	Not provided
Vasconcelos et al. (2019)	Three-spined stickleback	Gasterosteus aculeatus		Wet Fish Biomass (estimated using section-specific length vs. mass relationships)	tDOM (terrestrial dissolved organic matter)	3; 12	mg C/l	N	N	Negative	Negative	Experimental	Pond enclosure	Cross-sectional	63°48′ N, 20°14′ E
Feuchtmayr et al. (2019)	Three-spined stickleback	Gasterosteus aculeatus		Abundance	OM (Organic Matter) as proxy for DOC	3.7; 8.5	mg C/l	N	N	None	None	Experimental	Mesocosm/Tank	Cross-sectional	54.014°N, -2.777°E
Feuchtmayr et al. (2019)	Three-spined stickleback	Gasterosteus aculeatus		Fish foraging rates (as measured by fish predation pressure)	OM (Organic Matter) as proxy for DOC	3.7; 8.5	mg C/l	N	N	None	None	Experimental	Mesocosm/Tank	Cross-sectional	54.014°N, -2.777°E
Koch (2019)	n/a	NA		Community Biomass (CPUE: g m-2 night-1)	Water colour (Napierian coefficient)	0.5; 66.6	/m	Y	N	Negative	Negative	Observational	Lake	Cross-sectional	Not provided
Koch (2019)	Perch	Perca fluviatilis		Biomass (CPUE: g m-2 night-1)	Water colour (Napierian coefficient)	0.5; 66.6	/m	Y	N	None	None	Observational	Lake	Cross-sectional	Not provided
Koch (2019)	Pike	Esox lucius		Biomass (CPUE: g m-2 night-1)	Water colour (Napierian coefficient)	0.5; 66.6	/m	Y	N	None	None	Observational	Lake	Cross-sectional	Not provided
Koch (2019)	Roach	Rutilus rutilus		Biomass (CPUE: g m-2 night-1)	Water colour (Napierian coefficient)	0.5; 66.6	/m	Y	N	Negative	Negative	Observational	Lake	Cross-sectional	Not provided
Koch (2019)	Ruffe	Gymnocephalus cernuus		Biomass (CPUE: g m-2 night-1)	Water colour (Napierian coefficient)	0.5; 66.6	/m	Y	N	None	None	Observational	Lake	Cross-sectional	Not provided
Koch (2019)	Bream	Abramis brama		Biomass (CPUE: g m-2 night-1)	Water colour (Napierian coefficient)	0.5; 66.6	/m	Y	N	None	None	Observational	Lake	Cross-sectional	Not provided
Koch (2019)	n/a	NA		Total fish abundance (CPUE: individuals m-2 night-1)	Water colour (Napierian coefficient)	0.5; 66.6	/m	Y	N	Negative	Negative	Observational	Lake	Cross-sectional	Not provided
Koch (2019)	n/a	NA		Community Mean Length	Water colour (Napierian coefficient)	0.5; 66.6	/m	Y	N	None	None	Observational	Lake	Cross-sectional	Not provided
Koch (2019)	Perch	Perca fluviatilis		Length	Water colour (Napierian coefficient)	0.5; 66.6	/m	Y	N	None	None	Observational	Lake	Cross-sectional	Not provided
Koch (2019)	Pike	Esox lucius		Length	Water colour (Napierian coefficient)	0.5; 66.6	/m	Y	N	Negative	Negative	Observational	Lake	Cross-sectional	Not provided
Koch (2019)	Roach	Rutilus rutilus		Length	Water colour (Napierian coefficient)	0.5; 66.6	/m	Y	N	None	None	Observational	Lake	Cross-sectional	Not provided
Koch (2019)	Ruffe	Gymnocephalus cernuus		Length	Water colour (Napierian coefficient)	0.5; 66.6	/m	Y	N	Positive	Positive	Observational	Lake	Cross-sectional	Not provided
Koch (2019)	Bream	Abramis brama		Length	Water colour (Napierian coefficient)	0.5; 66.6	/m	Y	N	None	None	Observational	Lake	Cross-sectional	Not provided
Koch (2019)	n/a	NA		Size Diversity	Water colour (Napierian coefficient)	0.5; 66.6	/m	Y	N	Positive	Positive	Observational	Lake	Cross-sectional	Not provided
Koch (2019)	n/a	NA		Species richness (number of species)	Water colour (Napierian coefficient)	0.5; 66.6	/m	Y	N	None	None	Observational	Lake	Cross-sectional	Not provided
Horppila et al. (2010)	Perch	Perca fluviatilis		Production (derived by (i) calculating sex-specific age-length keys from the 2005–2006 age data, (ii) calculating the density (ind.·ha−1) of each sex and age class by using the sex- and length-specific density estimates and the age-length keys, (iii) multiplying the average yearly mass increment of each sex and age class by the density of the classes (e.g. Horppila & Peltonen 1994) and (iv) combi…	Water colour/transparency (measured by Secchi depth)	90; 260	cm	Y	N	None	None	Observational	Lake	Cross-sectional	61º13′N, 25º12′E
Horppila et al. (2010)	Perch	Perca fluviatilis		Biomass (kg·ha−1)	Water colour/transparency (measured by Secchi depth)	90; 260	cm	Y	N	None	None	Observational	Lake	Cross-sectional	61º13′N, 25º12′E
Horppila et al. (2010)	Perch	Perca fluviatilis		Production/Biomass Ratio	Water colour/transparency (measured by Secchi depth)	90; 260	cm	Y	N	None	None	Observational	Lake	Cross-sectional	61º13′N, 25º12′E
Horppila et al. (2010)	Perch	Perca fluviatilis		Length increment of 1st year perch	Water colour/transparency (measured by Secchi depth)	90; 260	cm	Y	N	None	None	Observational	Lake	Cross-sectional	61º13′N, 25º12′E
Horppila et al. (2010)	Perch	Perca fluviatilis		Length increment of 2nd year perch	Water colour/transparency (measured by Secchi depth)	90; 260	cm	Y	N	Positive	Negative	Observational	Lake	Cross-sectional	61º13′N, 25º12′E
Horppila et al. (2010)	Perch	Perca fluviatilis		Length increment of 3+ year perch	Water colour/transparency (measured by Secchi depth)	90; 260	cm	Y	N	None	None	Observational	Lake	Cross-sectional	61º13′N, 25º12′E
Seekell et al. (2018)	European perch and common roach	Perca fluviatilis; Rutilus rutilus		Fish community biomass (CPUE: kg/net)	Light extinction (as a proxy for DOC concentration)	0.4; 3.2	/m	Y	N	Negative	Negative	Obervational	Lake	Cross-sectional	Various see Table 1
Estlander et al. (2015)	European Perch	Perca fluviatilis		Feeding efficiency (number of prey consumed in 20 minutes)	Water colour (decreasing water transparency)	5; 340	mg Pt/l	N	N	Negative	Negative	Experimental	Mesocosm/Tank	Cross-sectional	Not provided
Estlander et al. (2015)	European Perch	Perca fluviatilis		Magnitude of sexual size dimorphism (SSD)	Water transparency (μg Pt/l)	10; 340	mg Pt/l	Y	N	Negative	Negative	Observational	Lake	Cross-sectional	61°13′N, 25°12′E
Rodrigues et al. (2015)	n/a	NA		Fish community biomass (CPUE: g/net)	DOC Concentration	12.5; 24	mg C/l	Y	N	None	None	Observational	Lake (sites)	Longitudinal	33◦31′22′′S 53 ◦07′48′′W
Rodrigues et al. (2015)	n/a	NA		Abundance (number of captured individuals)	DOC Concentration	12.5; 24	mg C/l	Y	N	Positive	Positive	Observational	Lake (sites)	Longitudinal	33◦31′22′′S 53 ◦07′48′′W
Rodrigues et al. (2015)	n/a	NA		Species Richness	DOC Concentration	12.5; 24	mg C/l	Y	N	Positive	Positive	Observational	Lake (sites)	Longitudinal	33◦31′22′′S 53 ◦07′48′′W
Estlander et al. (2012)	Perch	Perca fluviatilis		Feeding efficiency (number of prey consumed in 20 minutes)	Water colour (humic content)	50; 340	mg Pt/l	N	N	Negative	Negative	Experimental	Mesocosm/Tank	Cross-sectional	Not provided
Estlander et al. (2012)	Roach	Rutilus rutilus		Average feeding efficiency (mean number of prey consumed in 20 minutes)	Water colour (humic content)	50; 340	mg Pt/l	N	N	None	None	Experimental	Mesocosm/Tank	Cross-sectional	Not provided
Estlander et al. (2012)	Perch	Perca fluviatilis		Probability of perch to shift from feeding primary on plankton to other food resources	Water colour (humic content)	50; 340	mg Pt/l	Y	N	Negative	Negative	Observational	Lake	Cross-sectional	61°13 ́N, 25°12 ́E
Ranåker et al. (2014)	Pikeperch	Sander lucioperca		Prey selectivity for perch and roach (estimated using Ivlev’s selectivity index)	Absorbance of DOC (at 420 nm)	0.02; 0.32	/m	N	N	Results only provided for interaction effect with time of day.	Results only provided for interaction effect with time of day.	Observational	Lake	Both?	Not provided
Ranåker et al. (2014)	Pikeperch	Sander lucioperca		Prey selectivity for perch and roach (estimated using Ivlev’s selectivity index)	Secchi disc depth	0.25; 2	m	N	N	None	None	Experimental	Mesocosm/Tank	Cross-sectional	Not provided
Ranåker et al. (2014)	Pikeperch	Sander lucioperca		Number of interests in prey (i.e., (when pikeperch observed a prey item))	Secchi disc depth	0.25; 2	m	N	N	None	None	Experimental	Mesocosm/Tank	Cross-sectional	Not provided
Ranåker et al. (2014)	Pikeperch	Sander lucioperca		Number of strikes on prey	Secchi disc depth	0.25; 2	m	N	N	None	None	Experimental	Mesocosm/Tank	Cross-sectional	Not provided
Ranåker et al. (2014)	Pikeperch	Sander lucioperca		Foraging success (Capture success of prey)	Secchi disc depth	0.25; 2	m	N	N	None	None	Experimental	Mesocosm/Tank	Cross-sectional	Not provided
Ranåker et al. (2014)	Pikeperch	Sander lucioperca		Attack distance	Secchi disc depth	0.25; 2	m	N	N	Negative	Positive	Experimental	Mesocosm/Tank	Cross-sectional	Not provided
Ranåker et al. (2014)	Pikeperch	Sander lucioperca		Prey escape distance	Secchi disc depth	0.25; 2	m	N	N	None	None	Experimental	Mesocosm/Tank	Cross-sectional	Not provided
Jönsson et al. (2012)	Roach	Rutilus rutilus		Feeding rates on copepods (consumption rates)	Visual distance (clear water, turbid water (green algae dominated by Scenedesmus spp.) and water coloured brown by DOM)	?; 0.32	n/a	N	N	None	None	Experimental	Mesocosm/Tank	Cross-sectional	Not provided
Jönsson et al. (2012)	Roach	Rutilus rutilus		Feeding rates on Daphnia (consumption rates)	Visual distance (clear water, turbid water (green algae dominated by Scenedesmus spp.) and water coloured brown by DOM)	?; 0.32	n/a	N	N	None	None	Experimental	Mesocosm/Tank	Cross-sectional	Not provided
Jönsson et al. (2012)	Pike	Esox lucius		Reaction distance when feeding on Daphnia	Visual distance (clear water, turbid water (green algae dominated by Scenedesmus spp.) and water coloured brown by DOM)	?; 0.32	n/a	N	N	None	None	Experimental	Mesocosm/Tank	Cross-sectional	Not provided
Jönsson et al. (2012)	Pike	Esox lucius		Reaction distance when feeding on YOY roach	Visual distance (clear water, turbid water (green algae dominated by Scenedesmus spp.) and water coloured brown by DOM)	?; 0.32	n/a	N	N	Positive	Negative	Experimental	Mesocosm/Tank	Cross-sectional	Not provided
Jönsson et al. (2012)	Pike	Esox lucius		Total distance moved when feeding on Daphnia	Visual distance (clear water, turbid water (green algae dominated by Scenedesmus spp.) and water coloured brown by DOM)	?; 0.32	n/a	N	N	None	None	Experimental	Mesocosm/Tank	Cross-sectional	Not provided
Jönsson et al. (2012)	Pike	Esox lucius		Time spent moving when feeding on Daphnia	Visual distance (clear water, turbid water (green algae dominated by Scenedesmus spp.) and water coloured brown by DOM)	?; 0.32	n/a	N	N	None	None	Experimental	Mesocosm/Tank	Cross-sectional	Not provided
Jönsson et al. (2012)	Pike	Esox lucius		Turn rate when feeding on Daphnia	Visual distance (clear water, turbid water (green algae dominated by Scenedesmus spp.) and water coloured brown by DOM)	?; 0.32	n/a	N	N	None	None	Experimental	Mesocosm/Tank	Cross-sectional	Not provided
Jönsson et al. (2012)	Pike	Esox lucius		Attack rate when feeding on Daphnia	Visual distance (clear water, turbid water (green algae dominated by Scenedesmus spp.) and water coloured brown by DOM)	?; 0.32	n/a	N	N	None	None	Experimental	Mesocosm/Tank	Cross-sectional	Not provided
Jönsson et al. (2012)	Pike	Esox lucius		Foraging success (capture success) when feeding on Daphnia	Visual distance (clear water, turbid water (green algae dominated by Scenedesmus spp.) and water coloured brown by DOM)	?; 0.32	n/a	N	N	None	None	Experimental	Mesocosm/Tank	Cross-sectional	Not provided
Jönsson et al. (2012)	Pike	Esox lucius		Consumption rate when feeding on Daphnia	Visual distance (clear water, turbid water (green algae dominated by Scenedesmus spp.) and water coloured brown by DOM)	?; 0.32	n/a	N	N	None	None	Experimental	Mesocosm/Tank	Cross-sectional	Not provided
Jönsson et al. (2012)	Pike	Esox lucius		Attack rate when feeding on YOY roach	Visual distance (clear water, turbid water (green algae dominated by Scenedesmus spp.) and water coloured brown by DOM)	?; 0.32	n/a	N	N	Negative	Positive	Experimental	Mesocosm/Tank	Cross-sectional	Not provided
Jönsson et al. (2012)	Pike	Esox lucius		Turn rate when feeding on YOY roach	Visual distance (clear water, turbid water (green algae dominated by Scenedesmus spp.) and water coloured brown by DOM)	?; 0.32	n/a	N	N	None	None	Experimental	Mesocosm/Tank	Cross-sectional	Not provided
Jönsson et al. (2012)	Pike	Esox lucius		Foraging success (capture success) when feeding on YOY roach	Visual distance (clear water, turbid water (green algae dominated by Scenedesmus spp.) and water coloured brown by DOM)	?; 0.32	n/a	N	N	None	None	Experimental	Mesocosm/Tank	Cross-sectional	Not provided
Jönsson et al. (2012)	Pike	Esox lucius		Total distance moved when feeding on YOY roach	Visual distance (clear water, turbid water (green algae dominated by Scenedesmus spp.) and water coloured brown by DOM)	?; 0.32	n/a	N	N	None	None	Experimental	Mesocosm/Tank	Cross-sectional	Not provided
Jönsson et al. (2012)	Pike	Esox lucius		Time spent moving when feeding on YOY roach	Visual distance (clear water, turbid water (green algae dominated by Scenedesmus spp.) and water coloured brown by DOM)	?; 0.32	n/a	N	N	None	None	Experimental	Mesocosm/Tank	Cross-sectional	Not provided
Jönsson et al. (2012)	Pike	Esox lucius		Consumption rate when feeding on YOY roach	Visual distance (clear water, turbid water (green algae dominated by Scenedesmus spp.) and water coloured brown by DOM)	?; 0.32	n/a	N	N	None	None	Experimental	Mesocosm/Tank	Cross-sectional	Not provided
Ranåker et al. (2012)	Pike	Esox lucius		Reaction distance when roach prey were held in a glass cylinder	Visual range (Secchi disk depth)	25; 200	cm	N	N	Positive	Negative	Experimental	Mesocosm/Tank	Cross-sectional	Not provided
Ranåker et al. (2012)	Pike	Esox lucius		Reaction distance when roach prey were swimming free	Visual range (Secchi disk depth)	25; 200	cm	N	N	Positive	Negative	Experimental	Mesocosm/Tank	Cross-sectional	Not provided
Ranåker et al. (2012)	Pike	Esox lucius		Strike distance when roach prey were held in a glass cylinder	Visual range (Secchi disk depth)	25; 200	cm	N	N	None	None	Experimental	Mesocosm/Tank	Cross-sectional	Not provided
Ranåker et al. (2012)	Pike	Esox lucius		Strike distance when roach prey were swimming free	Visual range (Secchi disk depth)	25; 200	cm	N	N	None	None	Experimental	Mesocosm/Tank	Cross-sectional	Not provided
Ranåker et al. (2012)	Roach	Rutilus rutilus		Escape distance	Visual range (Secchi disk depth)	25; 200	cm	N	N	None	None	Experimental	Mesocosm/Tank	Cross-sectional	Not provided
Jönsson et al. (2013)	Northern Pike	Esox lucius		Encounter Rate	DOM Concentration	4.5; 8	ppm	N	N	Negative	Negative	Experimental	Mesocosm/Tank	Cross-sectional	Not provided
Jönsson et al. (2013)	Northern Pike	Esox lucius		Encounter Duration	DOM Concentration	4.5; 8	ppm	N	N	Negative	Negative	Experimental	Mesocosm/Tank	Cross-sectional	Not provided
Jönsson et al. (2013)	Northern Pike	Esox lucius		Activity	DOM Concentration	4.5; 8	ppm	N	N	Negative	Negative	Experimental	Mesocosm/Tank	Cross-sectional	Not provided
Jönsson et al. (2013)	Northern Pike	Esox lucius		Capture Rate	DOM Concentration	4.5; 8	ppm	N	N	Positive quadratic	Positive quadratic	Experimental	Mesocosm/Tank	Cross-sectional	Not provided
Jönsson et al. (2013)	Northern Pike	Esox lucius		Selectivity for small prey	DOM Concentration	4.5; 8	ppm	N	N	None	None	Experimental	Mesocosm/Tank	Cross-sectional	Not provided
Mobley et al. (2020)	Three-spined stickleback	Gasterosteus aculeatus		Number of chemical sampling behaviours (coughs)	Humic acid concentration	0; 15	mg/l	N	N	Negative	Negative	Experimental	Mesocosm/Tank	Cross-sectional	Not provided
Mobley et al. (2020)	Three-spined stickleback	Gasterosteus aculeatus		Proportion of the 5-min monitoring period spent in the food association zone	Humic acid concentration	0; 15	mg/l	N	N	Results only provided for interaction effect.	Results only provided for interaction effect.	Experimental	Mesocosm/Tank	Cross-sectional	Not provided
Kekäläinen et al. (2010)	Littoral and Pelagic Eurasian Perch	Perca fluviatilis		Redness of lateral and dorsal skin (PC2)	Water colour (humic content)	70; 190	mg Pt/l	Y	N	Positive	Positive	Observational	Lake	Cross-sectional	Various see Table 1
Kekäläinen et al. (2010)	Littoral and Pelagic Eurasian Perch	Perca fluviatilis		Darkness and colourfulness of belly (PC4)	Water colour (humic content)	70; 190	mg Pt/l	Y	N	Positive	Positive	Observational	Lake	Cross-sectional	Various see Table 1
Kekäläinen et al. (2010)	Littoral and Pelagic Eurasian Perch	Perca fluviatilis		Yellowness of lateral and dorsal skin (PC1)	Water colour (humic content)	70; 190	mg Pt/l	Y	N	Negative	Negative	Observational	Lake	Cross-sectional	Various see Table 1
Kekäläinen et al. (2010)	Littoral and Pelagic Eurasian Perch	Perca fluviatilis		Tail colouration (PC3)	Water colour (humic content)	70; 190	mg Pt/l	Y	N	Significant effect detected	Significant effect detected	Observational	Lake	Cross-sectional	Various see Table 1
Weidel et al. (2017)	Bluegill	Lepomis macrochirus		Feeding rates (Zooplankton consumed)	DOC-induced differences in light climate	3; 19	mg C/l	N	Y	Positive	Negative	Experimental	Mesocosm/Tank	Cross-sectional	Not provided
Weidel et al. (2017)	Largemouth Bass	Micropterus salmoides		Feeding rates (Zooplankton consumed)	DOC-induced differences in light climate	3; 19	mg C/l	N	Y	Positive	Negative	Experimental	Mesocosm/Tank	Cross-sectional	Not provided
Weidel et al. (2017)	Fathead Minnow	Pimephales promelas		Feeding rates (Stomach content mass)	DOC-induced differences in light climate	3; 19	mg C/l	N	Y	Negative	Positive	Experimental	Mesocosm/Tank	Cross-sectional	Not provided
Weidel et al. (2017)	Bluegill	Lepomis macrochirus		Prey selectivity for small Cladocera	DOC-induced differences in light climate	3; 19	mg C/l	N	Y	None	None	Experimental	Mesocosm/Tank	Cross-sectional	Not provided
Weidel et al. (2017)	Bluegill	Lepomis macrochirus		Prey selectivity for large Cladocera	DOC-induced differences in light climate	3; 19	mg C/l	N	Y	None	None	Experimental	Mesocosm/Tank	Cross-sectional	Not provided
Weidel et al. (2017)	Bluegill	Lepomis macrochirus		Prey selectivity for Copepoda	DOC-induced differences in light climate	3; 19	mg C/l	N	Y	None	None	Experimental	Mesocosm/Tank	Cross-sectional	Not provided
Weidel et al. (2017)	Bluegill	Lepomis macrochirus		Prey selectivity for Chaoboridae	DOC-induced differences in light climate	3; 19	mg C/l	N	Y	None	None	Experimental	Mesocosm/Tank	Cross-sectional	Not provided
Weidel et al. (2017)	Largemouth Bass	Micropterus salmoides		Prey selectivity for small Cladocera	DOC-induced differences in light climate	3; 19	mg C/l	N	Y	None	None	Experimental	Mesocosm/Tank	Cross-sectional	Not provided
Weidel et al. (2017)	Largemouth Bass	Micropterus salmoides		Prey selectivity for large Cladocera	DOC-induced differences in light climate	3; 19	mg C/l	N	Y	Positive	Negative	Experimental	Mesocosm/Tank	Cross-sectional	Not provided
Weidel et al. (2017)	Largemouth Bass	Micropterus salmoides		Prey selectivity for Copepoda	DOC-induced differences in light climate	3; 19	mg C/l	N	Y	None	None	Experimental	Mesocosm/Tank	Cross-sectional	Not provided
Weidel et al. (2017)	Largemouth Bass	Micropterus salmoides		Prey selectivity for Chaoboridae	DOC-induced differences in light climate	3; 19	mg C/l	N	Y	None	None	Experimental	Mesocosm/Tank	Cross-sectional	Not provided
Williamson et al. (1997)	Yellow perch	Perca flavescens		Spawning Depth	UVR level (as a proxy for DOC)	1.1; 4.7	mg C/l	N	N	Positive	Negative	Observational	Lake	Cross-sectional	41°23′ N, 75°06′ & 41°23′ N, 75°18′ W
Tanentzap et al. (2014)	Yellow perch	Perca flavescens		Biomass	OM (Organic Matter) as proxy for DOC	2.6; 3.4	mg C/l	Y	N	Positive	Positive	Observational	Lake	Cross-sectional	46°27′N, 80°52′W

## Sheet: Header Meta-Data
Paper	Species Common Name	Species Scientific Name	Additional Experimental Information	Response Variable	Predictor Variable	Range of Predictor Variable	Units of Predictor Variable	Predictor Continuous	Superhume Used	Direction of Relationship	Direction of Relationship with Water Darkness	Experimental/Observational	Water Body Type	Longitudinal/Cross-sectional	Latitude & Longitude
Reference	The common name of the species	The Latin name of the species	Any additional information needed to identify rows from the same study	The dependent variable	The independent variable	The range of the independent variable	The units that the independent variable is in	Is the independent variable continuous or not (Y/N)	Was Superhume used to darken water (Y/N)	The directionality of the relationship between the dependent and independent variable	The directionality of the relationship between the dependent variable and water darkness	Was the study Experimental or Observational	Type of water body	Was the study Longitudinal or Cross-sectional	Latitude and Longitude of water body

## Sheet: Acronym List
BPUE	Biomass Per Unit Effort
CPUE	Catch Per Unit Effort
NPUE	Number Per Unit Effort
DOC	Dissolved Organic Carbon
TOC	Total Organic Carbon
YOY	Young of Year
SSD	Sexual Size Dimorphism
UVR	Ultraviolet Radiation
