# Supplementary material for: Differential effects of freshwater browning across fish species: consequences for individual‐ to community‐level fish traits in north temperate lakes
Source: Biol Rev Camb Philos Soc. 2025 Sep 23;101(1):128–46. doi: 10.1111/brv.70074 (PMC12783421; doi:10.1111/brv.70074)
Supplement: Supplementary file 2 — Appendix S2. Nomogram data. [file BRV-101-128-s001.csv]

	BPC1_score	DOC_mg_l	Secchi_m	Colour_Pt_mg_l	log_DOC	root_4_Secchi	root_4_Colour
1	0.755486813620401	12.4	1.9	75.8	2.51769647261099	1.17405488594402	2.95064730929868
2	0.0608552834725186	7.35	2.3	29.3	1.99470031322475	1.23149303238399	2.32657418559773
3	0.494469006937577	12.1	2.5	57	2.4932054526027	1.25743342968294	2.74769620505447
4	0.0619282690747374	8.4	2.3	24.2	2.12823170584927	1.23149303238399	2.21796067379463
5	0.300834489775447	9.5495	2.15	37.4	2.25648879710107	1.21090372443953	2.47296460560362
6	-0.42375593798901	6.2	4.2	22.6	1.82454929205105	1.43156912274326	2.18035449631519
7	0.763758923393366	11.3	1.5	66.1995	2.42480272571829	1.10668191970032	2.85242134270383
8	0.538917040160765	9.93333333333333	1.83333333333333	55.133	2.29589610484325	1.16361780700222	2.72491466489091
9	0.849848585670171	11.9	1.4	71.4495	2.47653840011748	1.08775730593728	2.90736661045474
10	0.764219525833142	12.7	2	79.8	2.54160199346455	1.18920711500272	2.98882662154413
11	0.276767845032869	9.7	2.5	42.2	2.27212588550934	1.25743342968294	2.54875512899233
12	-0.226280495143006	6.8995	3.9	31.2495	1.93144894520947	1.40529063393063	2.3643445650351
13	-0.867331098183466	5.5	5.2	8.8	1.70474809223843	1.5100830606951	1.72234705992673
14	0.0877466639920487	7.35	2.3	31.7495	1.99470031322475	1.23149303238399	2.37374587241182
15	-0.0432105761080739	9	3.1	25.4	2.19722457733622	1.32690681140987	2.24495907921317
16	0.601007367463873	10.5	2	66.9	2.35137525716348	1.18920711500272	2.85993741516688
17	0.189028444505586	8.3495	2.2	33.6	2.12220165683035	1.21788328563091	2.40760268700543
18	0.562177130100961	11.4	2.6	75.8	2.43361335540045	1.26982343247387	2.95064730929868
19	-0.190682713156486	7.05	3.3	25.5	1.95302761682418	1.34780941251295	2.24716542986515
20	0.032534985688052	6.35	2.2	31	1.8484548129046	1.21788328563091	2.35961106177057
21	0.827274197498949	10.9	1.3	69.2	2.3887627892351	1.06778997237244	2.88420764461128
22	0.947834037121951	11.85	1.25	80.7	2.47232786758114	1.05737126344056	2.99721835584101
23	-0.533767392473251	5.8	4	15.8	1.75785791755237	1.4142135623731	1.99372048764875
24	-1.25995571322409	3.4	7.5	11.44	1.22377543162212	1.65487545982344	1.83910491953492
25	0.0662718165975136	8.85	3.05	35.2	2.18041745901984	1.32152371134887	2.43576657126181
26	-0.179818368794013	7.1	3.5	28.8	1.96009478404727	1.36778239986738	2.31658437057654
27	-0.256608405110378	7.1	4	28.6	1.96009478404727	1.4142135623731	2.31255200651756
28	-0.256247894546922	8.55	3.9	20.75	2.14593128294867	1.40529063393063	2.13429538479849
29	0.888211083951938	14.1	1.8	84.6	2.64617479738412	1.15829218528827	3.03279175514138
30	-0.157868078525911	7.3995	3.4	27.65	2.00141243035977	1.35790606871704	2.2931041690368
31	-1.07052254280565	3.35	4.55	7.175	1.20896034583698	1.4605043309659	1.63664872443532
32	-0.119588411841275	7.6	4	38.85	2.02814824729229	1.4142135623731	2.4965930419071
33	-0.684335637100542	5.4	5.1	17.2495	1.68639895357023	1.50277009490049	2.03795283019414
34	-1.29096260895264	3.9	7.5	7.8	1.3609765531356	1.65487545982344	1.67118162051699
35	-0.378754010715924	5.8	3.9	25.2	1.75785791755237	1.40529063393063	2.24052675931453
36	-0.132769561136845	4.9	1.9	21.8	1.58923520511658	1.17405488594402	2.16079777211369
37	0.855574126739874	11.5	1.65	89.3	2.4423470353692	1.13336810342735	3.07406371501014
38	1.02580751159147	12.15	1.1	83.15	2.49732916978656	1.02411368908445	3.01971226817709
39	0.228372026860015	9.5	2.8	44.5	2.2512917986065	1.2935687276168	2.58279539105659
40	-0.555251808719667	6.25	3.8	11.5495	1.83258146374831	1.39619442376833	1.84349004108006
41	-0.513929314260883	5.8495	4.25	18.7995	1.76635618750552	1.43581085551295	2.08226775875532
42	0.552044807394787	12.4	2.5	64	2.51769647261099	1.25743342968294	2.82842712474619
43	0.0346767109097387	6.8	2.6	36.2	1.91692261218206	1.26982343247387	2.4528847471083
44	-0.776991807977039	4.4	5.2	18.2	1.48160454092422	1.5100830606951	2.06546503275662
45	-1.22475464927321	3.4995	5.9	6.6495	1.25262010114746	1.55852223606153	1.60582142344078
46	-1.00915945265443	4.2	7	16.8	1.43508452528932	1.62657656169779	2.02454446885808
47	-1.20585484028832	3.6995	5.85	6.29	1.30819767538347	1.55520973649523	1.58366260320716
48	0.579330220003758	14.8	2.45	54.0995	2.69462718077007	1.25109855097424	2.71205387668845
49	-1.29221075775794	3.55	6.9	7.425	1.26694760348732	1.62073597705263	1.65072266558854
50	0.22160831880245	9.2	2.5	38.8	2.21920348405499	1.25743342968294	2.49578937431807
51	1.011720448836	12.7	1.4	96.8995	2.54160199346455	1.08775730593728	3.13747579513825
52	-0.846913351385175	4.3	5	13.6	1.45861502269952	1.49534878122122	1.92036917880838
53	-0.789926239000922	5.7	5	10.2	1.7404661748405	1.49534878122122	1.78710488906898
54	-0.444517160203621	5.95	3.75	18.1995	1.78339121955754	1.39157884185687	2.06545084672426
55	-1.1183539599012	3.6	6.5	12.4	1.28093384546206	1.59671843378737	1.87652960870107
56	0.445502046219984	8.699	2	56.6	2.1632080765254	1.18920711500272	2.74286294763731
57	-0.330915112943253	6	3	17.5	1.79175946922805	1.31607401295249	2.04531174461752
58	-0.276922959857169	7	3.35	20.05	1.94591014905531	1.35288599733027	2.11606300365741
59	-0.96536891779851	4.2	5	9	1.43508452528932	1.49534878122122	1.73205080756888
60	-0.0725212930229142	7.55	3.15	30.7	2.02154756326093	1.33222518176541	2.35388149040644
61	-1.79968440501202	2.1	8	3.49	0.741937344729377	1.68179283050743	1.3668043639186
62	-1.40008722000546	3.45	7.55	6.3745	1.23837423104327	1.65762671696821	1.58895475640267
63	0.335548363331135	9.7995	2.05	37.35	2.28233136396678	1.19657097839102	2.47213766530891
64	1.40480652032274	15.55	0.95	130	2.74406063862524	0.987258544901434	3.37664837538518
65	0.447201833611636	8.5	2.1	62	2.14006616349627	1.20380134350272	2.80606626329668
66	0.152745665548787	6.599	1.8	31.6	1.88691812240128	1.15829218528827	2.37094658923858
67	-0.106532343902427	8.45	3.35	26.0495	2.13416644136908	1.35288599733027	2.25917486704251
68	-0.408482070175771	6.6995	3.45	14.45	1.90203289674653	1.36287107317628	1.94969627423085
69	0.459209247495647	9.8	1.7	41.299	2.28238238567653	1.14185834543543	2.53504039454944
70	1.24639948265731	19.2	1.5	113	2.95491027903374	1.10668191970032	3.26039043869513
71	0.273942091971087	8.75	2.35	43.9495	2.16905370036952	1.23813204936937	2.57477026298059
72	0.935716271286347	11.3	1.2	79.4	2.42480272571829	1.04663513939211	2.98507416389915
73	-0.14504175589425	7.3	2.65	19.2995	1.98787434815435	1.27588481439743	2.09597700858036
74	-0.514431156590752	6	3.5	12.2	1.79175946922805	1.36778239986738	1.8689167555872
75	-0.31306474967772	6.7	3.55	21.15	1.90210752639692	1.37264138366205	2.14450761598712
76	0.176412583288533	9.2495	2.5	33.85	2.22456949600931	1.25743342968294	2.4120686729684
77	-0.108488153787867	7.7995	2.95	23.5495	2.05405962907679	1.31055576139734	2.20290324500647
78	0.588743119809959	11	1.9	57.8	2.39789527279837	1.17405488594402	2.75728691352556
79	0.623349408511369	10.5	2.06666666666667	73.3666666666667	2.35137525716348	1.19899565339351	2.92667634220509
80	-0.409619396610032	5.9495	3.5	18	1.78330718241307	1.36778239986738	2.05976714390712
81	0.578133537697286	12.4995	2.25	59.3495	2.52568864350823	1.22474487139159	2.77558330221225
82	1.11137539176257	11.1663333333333	0.866666666666667	89.166	2.4129032989711	0.964857158470238	3.07290986132885
83	0.786233559696544	11.3666666666667	1.53333333333333	71.1326666666667	2.43068509562136	1.11277957149373	2.90413815399617
84	-0.599353283950301	6.099	4.3	13.3	1.80812482331432	1.44001532468678	1.90969015962331
85	-1.25447577739677	3.399	7	9.8	1.22348127071398	1.62657656169779	1.7693205386531
86	-0.957831099169586	4	4.75	8.9995	1.38629436111989	1.47629586186859	1.73202675080647
87	-0.426383898964417	6.8	3.95	17.25	1.91692261218206	1.40977327660698	2.03796759823581
88	0.000206908111812543	8.25	2.8	27.95	2.11021320034659	1.2935687276168	2.29929901386369
89	0.640143135180194	9.8	1.7	66.2	2.28238238567653	1.14185834543543	2.85242672872121
90	0.373928352603357	9.65	2.3	49.35	2.26695791535089	1.23149303238399	2.65046326438858
91	1.4388234388917	16	0.8	118	2.77258872223978	0.945741609003176	3.29587325168918
92	0.572434009351768	9.699	1.9	64.4	2.27202278741141	1.17405488594402	2.83283622172118
93	-0.812247601381333	4.4995	5.25	15.85	1.50396627949187	1.51370005201755	1.99529592980061
94	-0.266602836418781	6.2995	3.15	21.9	1.84047026516855	1.33222518176541	2.16327150000157
95	-0.343651441064682	6.53333333333333	3.6	20.3996666666667	1.87691727756836	1.37744930799686	2.12522916775663
96	-0.0157102038722126	8.13333333333333	2.66666666666667	25.1326666666667	2.09597084363105	1.27788620849255	2.23902860918921
97	0.170475090673353	8.3	2.1	30	2.11625551480255	1.20380134350272	2.34034731932072
98	0.902746715156272	12.75	1.75	94.6	2.54553127160443	1.1501633168956	3.11869413899957
99	-0.522854456818019	5.9	3.8	14.4	1.77495235091167	1.39619442376833	1.94800749285059
100	1.51759901906436	20.399	1.2	153	3.01548588004083	1.04663513939211	3.51700396315571
101	0.658387782905945	11.5	1.9	65.299	2.4423470353692	1.17405488594402	2.84267122005941
102	1.48609060895947	11.5	0.5	127	2.4423470353692	0.840896415253715	3.35699682299293
103	1.53075058774097	16.399	1	166	2.79722035736131	1	3.5894426763392
104	-0.866695909892303	5.2995	5.45	10.6	1.66761247648517	1.52791475743438	1.80437360854673
105	0.599541782265298	7.1995	1.05	50.95	1.97401157916619	1.01227223442904	2.67168989029363
106	1.35542342586613	16	1.1	129	2.77258872223978	1.02411368908445	3.37013600491146
107	0.933443413973256	13	1.9	108	2.56494935746154	1.17405488594402	3.22370979547063
108	0.84244733849876	12.15	1.65	81.6	2.49732916978656	1.13336810342735	3.00554018980099
109	0.47600535821458	12.5	2.8	60.6	2.52572864430826	1.2935687276168	2.79008963698506
110	0.592158088313079	11.5	2	58.8	2.4423470353692	1.18920711500272	2.76913629225293
111	-0.400411677669482	6.26633333333333	3.33333333333333	15.5666666666667	1.83519138826371	1.35120015480703	1.98631858666061
112	-0.0799430427654399	8.2	3	24.6	2.10413415427021	1.31607401295249	2.22706953350247
113	-0.0782061113623287	8.1995	3.75	35.6	2.10407317680136	1.39157884185687	2.44265706886385
114	-0.0158427218092263	9.05	3.4	31.85	2.20276475771183	1.35790606871704	2.37562211300724
115	-1.03756338403269	4.5495	5.45	7.075	1.51501733681461	1.52791475743438	1.63091606640381
116	0.82184499513895	11	1.5	78.5	2.39789527279837	1.10668191970032	2.97657900505508
117	0.576126656680333	11.45	1.9	53.3	2.43798973000025	1.17405488594402	2.70197796056474
118	0.00408844294054748	8.599	3.4	36.2	2.15164591742876	1.35790606871704	2.4528847471083
119	1.46928708767807	16.75	1	144	2.81839825827108	1	3.46410161513775
120	1.29556595668684	14.4	1.25	141	2.66722820658195	1.05737126344056	3.44591672665459
121	-0.398082375005582	6.7995	4.5	24.25	1.91684908006688	1.45647531512197	2.21910542807187
122	0.0833973468781142	7.65	2.65	36.4995	2.03470564783844	1.27588481439743	2.45794255554542
123	0.458280382290976	7.8	1.8	58.7495	2.05412373369555	1.15829218528827	2.76854153696579
124	-0.517061523008405	5.9	5.1	26	1.77495235091167	1.50277009490049	2.25810086435323
125	-0.453356280376653	5.4995	3.35	16.1995	1.70465717901503	1.35288599733027	2.00620543465044
126	-0.302170710884287	6.4	3.8	26.45	1.85629799036563	1.39619442376833	2.26780871068296
127	0.466382896431305	8.699	1.5	42.1	2.1632080765254	1.10668191970032	2.54724385935138
128	-0.749525558463479	5.099	3.8	7.799	1.62904444207302	1.39619442376833	1.67112805442815
129	1.19211944943223	15.6	1.5	124	2.74727091425549	1.10668191970032	3.33699396548151
130	-1.00855007752874	3.4	4	6.6	1.22377543162212	1.4142135623731	1.60282454302803
131	0.445359369403334	9.7	2.3	59	2.27212588550934	1.23149303238399	2.77148800247604
132	0.878820175737079	13.4	1.8	87.5	2.59525470695687	1.15829218528827	3.05845442453126
133	0.0848248670576923	9.2495	3.1	35.8495	2.22456949600931	1.32690681140987	2.44692566255681
134	0.520727145871845	9.8	1.8	52.299	2.28238238567653	1.15829218528827	2.68920150862697
135	1.34984281147592	14.8	1	127	2.69462718077007	1	3.35699682299293
136	0.257900775352979	10.35	2.55	37.8	2.33698651971138	1.26367398575231	2.47955045513814
137	-0.0415646027548031	7	3	34.6	1.94591014905531	1.31607401295249	2.42531986920099
138	1.27127462014267	17.3	1.4	124	2.85070650150373	1.08775730593728	3.33699396548151
139	-0.44394155320123	5.46633333333333	3.1	14.5963333333333	1.6986080686932	1.32690681140987	1.95461372130599
140	0.587271317562589	10.75	1.95	61.05	2.37490575457367	1.18170385646189	2.79525489754459
141	0.399427285728408	7.5	1.85	54.7495	2.01490302054226	1.16625342480678	2.72016369112749
142	0.718451031930168	11.6	1.9	74.8	2.45100509811232	1.17405488594402	2.94086710413372
143	-0.0102385474026525	8.29933333333333	3.23333333333333	33.6996666666667	2.11617519029148	1.34095010890344	2.4093861042533
144	-0.213492323717444	6.7495	2.9	20.3	1.90946842806674	1.30496691015238	2.12262858984504
145	-0.239549814341726	5.9495	2.95	23.3	1.78330718241307	1.31055576139734	2.1970451416525
146	1.30853592863134	15.8	1.3	137	2.76000994003292	1.06778997237244	3.42121322204852
147	-0.408024800543187	5.3	3.4	20.6	1.66770682055808	1.35790606871704	2.13042772399443
148	-0.929503591944124	4.15	5.25	11.8795	1.42310833424261	1.51370005201755	1.85651960797697
149	-1.07018614925677	6	6.5	5.6	1.79175946922805	1.59671843378737	1.53832113462692
150	0.130737858849358	7.1	2.4	40	1.96009478404727	1.24466595457696	2.51486685936587
151	1.19434650329488	14.75	1.35	119.5	2.69124308278583	1.07791233588925	3.30629786234358
152	-0.869810544541406	4.5995	5.25	12.3895	1.52594760193507	1.51370005201755	1.87613223328457
153	0.274366536872559	9	2.3	41.2	2.19722457733622	1.23149303238399	2.53351980737323
154	-0.505684954445576	5.1	3.8	19.4	1.62924053973028	1.39619442376833	2.09870033809237
155	0.817935531803765	9.199	1.2	75.599	2.21909478249502	1.04663513939211	2.94868929222124
156	-0.371755165977893	5.6	4.2	30.8	1.7227665977411	1.43156912274326	2.35579599503112
157	0.902048707960708	11.699	1.5	88.4	2.45950336806546	1.10668191970032	3.06628886748045
158	0.258758688168536	7.35	2.4	53.9995	1.99470031322475	1.24466595457696	2.71079973579383
159	-0.422952015351615	5.5	4.5	30.5495	1.70474809223843	1.45647531512197	2.35099132520206
160	0.444604011382325	9.6	2.2	56.4	2.26176309847379	1.21788328563091	2.74043670647717
161	1.42117997694292	16.5995	1.1	142.5	2.80937257442694	1.02411368908445	3.45504506284843
162	0.303389987844711	8	2.5	57.6	2.07944154167984	1.25743342968294	2.75489861599372
163	0.626459230131799	9.199	1.3	51	2.21909478249502	1.06778997237244	2.67234511778379
164	-0.655097467324202	5.3	4.9	18.1	1.66770682055808	1.48781529838817	2.06262199087388
165	-1.18905082267037	2.8995	4.75	6.4345	1.06453830833436	1.47629586186859	1.59268064118728
166	-0.581395323991792	5.9	4.7	18	1.77495235091167	1.47239544242295	2.05976714390712
167	0.246737370826944	10.4	3.6	59.4	2.34180580614733	1.37744930799686	2.77617354414292
168	0.969113909168266	10.3	1.2	94.799	2.33214389523559	1.04663513939211	3.12033296341483
169	-1.03570431916122	4.2995	5.6	8.555	1.45849873686881	1.53832113462692	1.71023190253308
170	0.157854944640689	9	3.3	49.8	2.19722457733622	1.34780941251295	2.65648480246941
171	-0.817239560368012	3.6	4.8	18.6	1.28093384546206	1.48016560898457	2.0767213897318
172	-0.34810330560638	6.3	4.3	29.15	1.84054963339749	1.44001532468678	2.32359075456011
173	0.84007869005373	12.5	1.5	71	2.52572864430826	1.10668191970032	2.9027831081871
174	-0.0969518329059488	6.5	3	32.6	1.87180217690159	1.31607401295249	2.38948550308389
175	-1.58375407855289	2.35	8.35	8.42	0.854415328156068	1.69989313057027	1.70344463535196
176	-0.460584948405634	5.4495	4.2	24.3995	1.69552386134723	1.43156912274326	2.22251771709732
177	0.958438467889978	13.9666666666667	1.7	94.4666666666667	2.63667353825998	1.14185834543543	3.11759465208837
178	0.172303324388785	9.25	3.2	47.85	2.22462355152433	1.33748060995284	2.63008924605393
179	-0.728414017144318	4.45	4.2	13.6	1.49290409617815	1.43156912274326	1.92036917880838
180	1.3026677950528	16.9995	1.3	126	2.83318393185898	1.06778997237244	3.35036895883451
181	0.316477700788154	9.1	2.35	46.8995	2.2082744135228	1.23813204936937	2.61692968230033
182	-1.34182663787297	2.85	6.5	7.925	1.04731899428056	1.59671843378737	1.67783719473966
183	1.09776754961512	10.4	0.8	87	2.34180580614733	0.945741609003176	3.05407580997735
184	0.0805600255181735	7.03333333333333	2.23333333333333	31.6663333333333	1.95066075181391	1.22247049784333	2.37218985774527
185	-0.894938693049388	3.8	5.15	15.05	1.33500106673234	1.50643989046428	1.96962761664589
186	0.487376119351042	10.4	2.25	58.7495	2.34180580614733	1.22474487139159	2.76854153696579
187	-0.595675501787287	4.05	3.25	15.4	1.39871688111845	1.34267480714133	1.98098040729072
188	-1.26907819227187	2.8995	6.4	9.9	1.06453830833436	1.5905414575341	1.77381694222106
189	-0.113291321323736	6.1	2.9	32.2	1.80828877117927	1.30496691015238	2.38212182384622
190	0.65309968316372	11.8	2.3	78.2	2.46809953147162	1.23149303238399	2.97373105505082
191	-1.5029375952294	2.5	5.8	3.6	0.916290731874155	1.55187593439632	1.37744930799686
192	0.0265754115515385	7.8495	2.8	32.45	2.06044983549824	1.2935687276168	2.38673210634341
193	-1.8883308187858	1.55	9	6.62	0.438254930931155	1.73205080756888	1.60403742663746
194	-0.733291153256395	4.75	4.35	12.85	1.55814461804655	1.44418328527283	1.89332766994701
195	-0.363852394982858	5.53333333333333	3.4	22.2663333333333	1.71079040669439	1.35790606871704	2.17226185766837
196	0.174816379915653	8.0495	2.8	47.5495	2.08560997770021	1.2935687276168	2.62595021818623
197	-0.559200506493909	5.2	4.3	19.8995	1.64865862558738	1.44001532468678	2.11208086074068
198	-0.545642243042283	5.2	3	10.199	1.64865862558738	1.31607401295249	1.78706108586812
199	-0.16198347731542	8.4	3.5	23.8	2.12823170584927	1.36778239986738	2.20873818436233
200	0.960537249879037	14.4	1.85	100.3	2.66722820658195	1.16625342480678	3.16464670490142
201	0.44294003898651	9	2.1	57.299	2.19722457733622	1.20380134350272	2.7512924769642
202	-1.07102824823086	3.6	6.7	15.8	1.28093384546206	1.60886165381271	1.99372048764875
203	0.400507360362664	10.9	3.2	70.2	2.3887627892351	1.33748060995284	2.89457147541072
204	0.221939739454807	8.3	2.3	39.6	2.11625551480255	1.23149303238399	2.50855597685619
205	1.43015183505964	17.9	1.3	155.5	2.88480071284671	1.06778997237244	3.53128360703865
206	-0.272523937965915	5.9995	3.45	27	1.79167613242231	1.36287107317628	2.27950705695478
207	0.356253364989691	8.6	2.5	60.4	2.15176220325946	1.25743342968294	2.78778472825471
208	-1.04237830102799	3.6	4.8	8	1.28093384546206	1.48016560898457	1.68179283050743
209	0.253823528227025	6.96666666666667	1.9	42.1333333333333	1.94113687030266	1.17405488594402	2.54774791475536
210	0.648575321589316	10.5	1.9	70.8	2.35137525716348	1.17405488594402	2.90073673179505
211	-0.869596570949001	4.9	4.65	8.29	1.58923520511658	1.4684637773145	1.69683116713997
212	0.668050798276233	9.199	1.8	81	2.21909478249502	1.15829218528827	3
213	-1.02915753787392	3.6495	5.65	12.1495	1.29459017190955	1.54174344973505	1.86697972376107
214	0.158331929058881	9.1995	3.05	43.3	2.21914913475201	1.32152371134887	2.56520438767456
215	0.764788515809553	11.0495	1.95	90.4495	2.40238517807122	1.18170385646189	3.08390891625758
216	0.514606205068685	10	2.4	71.2	2.30258509299405	1.24466595457696	2.90482516580458
217	0.340152632333663	7.9495	2.35	58.8995	2.07310903360663	1.23813204936937	2.77030701670872
218	-0.954842325896169	3.8495	5.1	11.55	1.34794326973597	1.50277009490049	1.8435099928108
219	0.367148108457007	9.6495	2.6	56.8995	2.26690610053703	1.26982343247387	2.74648424786884
220	-0.823486613788903	5.1	5.6	14.2	1.62924053973028	1.53832113462692	1.94120806104945
221	0.546364945686764	13	2.7	65.8	2.56494935746154	1.2818610191887	2.84810812931484
222	0.809459570613186	12.4995	2	90.15	2.52568864350823	1.18920711500272	3.08135284953841
223	-0.242995393762324	6.7	3.5	25.8	1.90210752639692	1.36778239986738	2.25374577973651
224	-0.453248919021761	6.6	4.55	21.7	1.88706964903238	1.4605043309659	2.15831551899643
225	0.85052790782003	14.1	1.9	82.2	2.64617479738412	1.17405488594402	3.01104991079765
226	-0.720894391234116	4.1	3.9	13.8	1.41098697371026	1.40529063393063	1.92739075545187
227	0.531565606300838	10.699	2.3	65.2	2.37015027915647	1.23149303238399	2.84159316146322
228	0.628659806384116	12.7	2.2	64.3	2.54160199346455	1.21788328563091	2.83173587728301
229	0.660677692433938	12.35	2.35	77.6	2.51365606307399	1.23813204936937	2.96801048148724
230	-1.02208518771545	4.0995	5.75	10.55	1.4108650150541	1.54852050734124	1.80224203529447
231	0.517074661239365	11.0995	2.25	58.5995	2.40690006225869	1.22474487139159	2.76677267324417
232	0.83072363056798	12.4	2	95.4	2.51769647261099	1.18920711500272	3.12526676583933
233	-1.34038166909561	3.5	7.9	9.06	1.25276296849537	1.67651241108172	1.7349303699741
234	-0.805066850092539	5	4.7	10.6	1.6094379124341	1.47239544242295	1.80437360854673
235	-0.0571998753794386	7.099	2.7	27.5	1.95995392905725	1.2818610191887	2.2899878254809
236	-1.47055980285965	2.5995	6.35	5.0895	0.955319118841633	1.58742578839794	1.501996012399
237	0.29788342845595	10.8	3.1	52.55	2.37954613413017	1.32690681140987	2.69242230710113
238	0.893365817066066	11.2333333333333	1.66666666666667	100.699666666667	2.4188855486902	1.1362193664675	3.16779455691024
239	1.14127318516031	15.85	1.8	130.5	2.76316950032329	1.15829218528827	3.37989048029605
240	1.08758402558407	14.6	1.8	126.5	2.68102152871429	1.15829218528827	3.35368780288237
241	-0.663493743423699	5.2	4.3	13.85	1.64865862558738	1.44001532468678	1.92913421336766
242	-0.334199930288545	7.2995	5.95	43.55	1.9878058526579	1.56181374802826	2.56889906005638
243	0.00853133335159925	7.3	3.35	44.45	1.98787434815435	1.35288599733027	2.58206958084272
244	-0.321274380148342	6.75	4.3	28.65	1.90954250488444	1.44001532468678	2.31356207533514
245	-0.650737396880466	4.5	3	8.8	1.50407739677627	1.31607401295249	1.72234705992673
246	1.01214247801645	14.3	1.8	110	2.66025953726586	1.15829218528827	3.23853184046437
247	0.388162071947417	9.55	2.3	51.8995	2.25654115449264	1.23149303238399	2.68405118421795
248	-0.308306511475643	6.6	3.8	24.8	1.88706964903238	1.39619442376833	2.23158236218059
249	-0.17952232003104	7.4	3.25	23.9495	2.00148000021012	1.34267480714133	2.21219859794581
250	0.27871493078554	7	2.2	54	1.94591014905531	1.21788328563091	2.71080601082953
251	0.543701484687882	10.5	2.7	83.2	2.35137525716348	1.2818610191887	3.0201661213902
252	0.377020890420233	9.83333333333333	2.73333333333333	60.866	2.28577797467766	1.28579919467166	2.79314634214572
253	-0.285480608752862	6.599	3.3	20.8	1.88691812240128	1.34780941251295	2.13557994474488
254	0.546700902033558	10.6	2.3	68.4	2.36085400111802	1.23149303238399	2.87583540058435
255	0.595055210232894	10.5495	2.05	67.5	2.35607846543405	1.19657097839102	2.8663283766131
256	-0.382987986586236	6.5	4.35	25.55	1.87180217690159	1.44418328527283	2.24826617250717
257	-0.389990439496506	6.9995	4.4	22.8495	1.94583871793274	1.44831546851517	2.18634742467355
258	-0.266655126507831	6.9	4	28.899	1.93152141160321	1.4142135623731	2.31857262411924
259	0.505743279323369	10.0663333333333	2.33333333333333	66.8333333333333	2.3091965225817	1.23593091702245	2.85922465812333
260	0.784714475794316	9.19966666666667	1.56666666666667	91.5663333333333	2.21916725151455	1.11877860054372	3.09338486217787
261	0.745219829377377	10.9333333333333	1.66666666666667	73.733	2.39181622672199	1.1362193664675	2.93032288039179
262	-0.176416963996733	7.5	3.6	28.199	2.01490302054226	1.37744930799686	2.30440297314919
263	-0.62096708053974	5.933	5.3	19.8996666666667	1.78052998727651	1.51729129920535	2.11208528311777
264	0.740026975077336	11.6663333333333	1.73333333333333	70.633	2.45670720098456	1.14741499781411	2.89902468337225
265	-0.832284128417012	4.099	4.6	13	1.4107430415222	1.46450027618731	1.89882892211594
266	0.623432961906883	11.5	2	63.6	2.4423470353692	1.18920711500272	2.82399731142768
267	-0.849693290216252	3.899	4.2	10.9	1.36072011000046	1.43156912274326	1.81700710065862
268	-0.233483074889656	7	3.4	23.699	1.94591014905531	1.35790606871704	2.20639114183502
269	-0.288007782676606	6.5	3.6	24.6	1.87180217690159	1.37744930799686	2.22706953350247
270	0.419980353581518	10.2666666666667	2.4	54.5	2.32890240131142	1.24466595457696	2.71705935344017
271	0.166846385508988	9.9995	3.75	53.8	2.302535091744	1.39157884185687	2.70829251159414
272	0.842798644692172	12.3	1.86666666666667	91.8666666666667	2.50959926237837	1.16887129408158	3.0959182880109
273	-0.77376615420623	5	5.03333333333333	13.9	1.6094379124341	1.49783482268969	1.93087295710035
274	0.363561215425606	7.6	1.8	47.4	2.02814824729229	1.15829218528827	2.62388372288549
275	0.888366534429003	10.8	1.6	99.6	2.37954613413017	1.1246826503807	3.15911062799322
276	-0.667816109217696	3.6995	3.35	14.7	1.30819767538347	1.35288599733027	1.95807505028182
277	-0.977333194277727	4.1495	5	8.774	1.42298784505637	1.49534878122122	1.72107345979656
278	-0.312587943717304	7	3.6	20.3	1.94591014905531	1.37744930799686	2.12262858984504
279	0.656509459798854	9.5	1.7	71.4	2.2512917986065	1.14185834543543	2.90686292585513
280	-0.258170284096623	7.13266666666667	3.86666666666667	26.666	1.96468517104831	1.40227820367442	2.27242453005977
281	1.04393520705665	14.9333333333333	1.6	100.199666666667	2.70359585075283	1.1246826503807	3.16385498323722
282	0.792365214083854	13.3	2	81	2.58776403522771	1.18920711500272	3
283	-0.4016685342485	6.26633333333333	4.06666666666667	22.4996666666667	1.83519138826371	1.42006964440735	2.17793052086241
284	0.898814296957608	12.1	1.8	102	2.4932054526027	1.15829218528827	3.17797182781127
285	0.139473251404056	8.6	2.7	37.6	2.15176220325946	1.2818610191887	2.47626409873873
286	-1.23187878134362	3.3	6	7.6	1.19392246847243	1.56508458007329	1.66036434267243
287	0.660474311111377	8.1	1.5	75.4	2.09186406167839	1.10668191970032	2.94674690776744
288	0.678691334530861	11.9	2.13333333333333	75.4333333333333	2.47653840011748	1.20855015894271	2.94707253315588
289	0.980344104357833	13.0666666666667	1.6	100.066333333333	2.57006445812831	1.1246826503807	3.16280194081689
290	0.277919953300345	8.1	2.4	50.3666666666667	2.09186406167839	1.24466595457696	2.66400970356975
291	0.433382697323376	9.533	2.13333333333333	53.1663333333333	2.25475946351144	1.20855015894271	2.70028234829692
292	-0.892659226607179	4.16633333333333	5.4	14.4	1.42703635243997	1.52439824446384	1.94800749285059
293	0.401092587376144	10.2	2.75	62.4	2.32238772029023	1.2877547884507	2.81058126786126
294	0.368877506729815	7.6	1.9	51.4	2.02814824729229	1.17405488594402	2.67756966885532
295	0.40580175906692	9.66633333333333	2.4	56.5326666666667	2.2686490579652	1.24466595457696	2.74204683211942
296	0.231448451123093	8.7	2.9	52.6	2.16332302566054	1.30496691015238	2.69306252170043
297	0.713848073676146	10.4	1.6	69.2	2.34180580614733	1.1246826503807	2.88420764461128
298	0.591257691997845	9.6	2	72.4	2.26176309847379	1.18920711500272	2.91698799354284
299	-0.862489092668656	6.4	6	9.6	1.85629799036563	1.56508458007329	1.76022347358679
300	0.453071066255028	9	1.9	52	2.19722457733622	1.17405488594402	2.68534961428265
301	0.336025197631097	7.49966666666667	2.06666666666667	53.233	2.01485857511014	1.19899565339351	2.70112843935174
302	0.0893698474036312	6.19966666666667	2.33333333333333	40.9666666666667	1.82449552716488	1.23593091702245	2.52992506057834
303	0.422557769588486	8.9	2.2	58.4	2.18605127673809	1.21788328563091	2.76441481507698
304	-0.237526010693446	6.299	3.1	23.399	1.84039089063979	1.32690681140987	2.19937520346029
305	-0.0188104515821553	7.325	2.8	31.2495	1.99129315490313	1.2935687276168	2.3643445650351
306	0.216575600176456	8.1995	2.85	53.1495	2.10407317680136	1.29930531501007	2.70006858449234
307	0.56122552893248	8.699	1.8	66.799	2.1632080765254	1.15829218528827	2.85885738020525
308	1.14498968135552	14.1666666666667	1.46666666666667	121	2.65089178726226	1.10048177705903	3.3166247903554
309	-1.47338795858581	2.96666666666667	7.23333333333333	5.56	1.08743898806999	1.63996515222913	1.53556674374979
310	-0.568547657266633	6.099	4.8	18.6	1.80812482331432	1.48016560898457	2.0767213897318
311	0.420760953410014	8.59933333333333	2.03333333333333	54.9666666666667	2.15168468087483	1.19413147339276	2.72285710488314
312	0.181831629253554	9.8	3.35	48.7495	2.28238238567653	1.35288599733027	2.64236337698829
313	0.627889077482293	9.5	1.75	68.8	2.2512917986065	1.1501633168956	2.88003064937356
314	-0.365903586472613	6.633	4	22.4666666666667	1.89205719054342	1.4142135623731	2.17713149490201
315	-0.151807008893988	6.89966666666667	3.23333333333333	28.6663333333333	1.93147310125754	1.34095010890344	2.31389174465996
316	0.878309391645001	12.3	1.5	79.2	2.50959926237837	1.10668191970032	2.98319261605998
317	0.891916623393664	13.199	1.5	75.599	2.58014106914682	1.10668191970032	2.94868929222124
318	1.27322140867187	16.1	1.3	125	2.77881927199042	1.06778997237244	3.34370152488211
319	0.678076518918415	9	1.5	69.8	2.19722457733622	1.10668191970032	2.89043931430538
320	0.297049394938629	8	2	42.4	2.07944154167984	1.18920711500272	2.55176962879486
321	0.451073809467404	10.6666666666667	2.33333333333333	54.3663333333333	2.36712361413162	1.23593091702245	2.71539185448838
322	0.0879148087742266	7.09966666666667	2.4	35.433	1.96004783458835	1.24466595457696	2.43978738283128
323	0.637672042515911	10.6	1.7	60	2.36085400111802	1.14185834543543	2.78315768371374
324	0.413951364701517	8.73333333333333	2.1	55.1666666666667	2.16714712209894	1.20380134350272	2.72533055824776
325	0.961822811730583	13.7	1.8	103	2.61739583283408	1.15829218528827	3.18573250055497
326	-0.348184003574419	4.76666666666667	2.46666666666667	16.9333333333333	1.56164724859775	1.25322086318359	2.02854952199914
327	0.913765051250257	13.2	1.5	79.6	2.58021682959233	1.10668191970032	2.98695216052721
328	0.520285758419966	8.1	1.9	69.8	2.09186406167839	1.17405488594402	2.89043931430538
329	0.293810185674376	8.5	2.5	52.2	2.14006616349627	1.25743342968294	2.68792796541786
330	0.476614468193307	10.6	2.1	51.2	2.36085400111802	1.20380134350272	2.67496121990569
331	0.876114689529226	12.5	1.55	80.1	2.52572864430826	1.11579118109029	2.99163171765941
332	-1.27524123734262	3	5.8	6.99	1.09861228866811	1.55187593439632	1.62599533003033
333	1.25562320934112	16	1.5	138	2.77258872223978	1.10668191970032	3.42743929551943
334	0.885087195654717	11.9	1.7	94.933	2.47653840011748	1.14185834543543	3.12143504034819
335	0.924212849948529	10.5	1.3	90.6	2.35137525716348	1.06778997237244	3.08519095477616
336	0.500996888340968	10.0495	2	54.8	2.30752288202367	1.18920711500272	2.720790732366
337	0.603710320288351	11.8	2.43333333333333	74.333	2.46809953147162	1.24896538285615	2.93626612777405
338	0.256465788801167	8.6	2.5	46.6	2.15176220325946	1.25743342968294	2.61274171443532
339	0.701237926141474	10.5663333333333	1.66666666666667	68.9333333333333	2.35767284597622	1.1362193664675	2.8814250001327
340	0.611505362500003	10	1.7	60.2	2.30258509299405	1.14185834543543	2.78547408828521
341	0.894576109907955	11.7663333333333	1.73333333333333	100.099666666667	2.46524234625798	1.14741499781411	3.16306530003274
342	0.533632062457377	9.1	2.2	74.8	2.2082744135228	1.21788328563091	2.94086710413372
343	-0.380255039103111	5.5	4.2	30.8	1.70474809223843	1.43156912274326	2.35579599503112
344	-0.00719134476636102	8	2.6	25.4	2.07944154167984	1.26982343247387	2.24495907921317
345	0.235418153464657	8.49933333333333	2.93333333333333	55.533	2.13998772904782	1.30870075920943	2.72984371324193
346	0.78221552436996	11.3	2	94.4	2.42480272571829	1.18920711500272	3.11704447212306
347	1.10446129597754	16	1.5	100	2.77258872223978	1.10668191970032	3.16227766016838
348	-0.256163111020724	6.06633333333333	3.3	25.9333333333333	1.80275435885016	1.34780941251295	2.25665196988623
349	0.318095991447479	8.6495	2.4	51.6	2.1575015158049	1.24466595457696	2.68017051667001
350	0.569314985408867	12.2	2	51.6	2.50143595173921	1.18920711500272	2.68017051667001
351	-0.4019513017621	5.39966666666667	3.83333333333333	25.2666666666667	1.68633722326989	1.39924623306447	2.24200712137699
352	0.619910735361395	11.3333333333333	2	64.1333333333333	2.42774823594805	1.18920711500272	2.82989911438037
353	-1.48976753881806	2.3	6.93333333333333	7.75633333333333	0.832909122935104	1.62268985157902	1.66883775405627
354	0.566797773265459	8.8	1.7	62.6	2.17475172148416	1.14185834543543	2.81283063442167
355	0.607208557272959	10.65	1.8	59.05	2.36555989215543	1.15829218528827	2.77207499562607
356	-0.020629860453406	5.46633333333333	2.8	45.9333333333333	1.6986080686932	1.2935687276168	2.60334659030678
357	0.283890658501653	10.3996666666667	3.13333333333333	53.8666666666667	2.34177375435163	1.33045947187938	2.70913112216424
358	0.324161201009529	8.699	2.5	54.899	2.1632080765254	1.25743342968294	2.7220187250401
359	0.556545535928115	9.9	2	64.2	2.29253475714054	1.18920711500272	2.83063424864535
360	-0.463210422762754	4.85	3.05	16.1495	1.57897870494939	1.32152371134887	2.00465559384282
361	-0.179410098598787	7.5	2.5	14.8	2.01490302054226	1.25743342968294	1.96139664839478
362	-0.190886467354746	8	3.95	28.8	2.07944154167984	1.40977327660698	2.31658437057654
363	-0.850042693168052	4.75	5.1	11.8	1.55814461804655	1.50277009490049	1.85340573201432
364	-0.0936246109652251	7.1995	3.5	36.4	1.97401157916619	1.36778239986738	2.4562657127435
365	0.369418203654082	7.3495	2	57.0995	1.99463228369991	1.18920711500272	2.74889452517776
366	-1.26188700155726	3.26666666666667	5.66666666666667	5.82633333333333	1.18377009700842	1.54287917312005	1.55363441163656
367	0.419998443824469	11.5	2.5	50	2.4423470353692	1.25743342968294	2.65914794847249
368	-0.0748468883964213	6.2	2.3	24.7	1.82454929205105	1.23149303238399	2.22932937358204
369	0.645915286450575	10.8333333333333	1.9	67.8663333333333	2.38262780066758	1.17405488594402	2.87020949276167
370	0.0808625627902868	8.199	2.5	30.199	2.10401219561404	1.25743342968294	2.34421877830223
371	0.659585988417996	11.95	2	66.5	2.48073127837752	1.18920711500272	2.85565285270287
372	-0.269217451423129	8.3	3.5	17	2.11625551480255	1.36778239986738	2.03054318486893
373	0.22432881247943	11.8	3	36.6	2.46809953147162	1.31607401295249	2.4596327743998
374	-0.588242949132463	4.5495	3.1	11.8	1.51501733681461	1.32690681140987	1.85340573201432
375	0.871980468294368	14	2.1	96.9995	2.63905732961526	1.20380134350272	3.13828494852033
376	0.834479958403205	13.1	1.6	71.2	2.57261223020711	1.1246826503807	2.90482516580458
377	-0.234166085740373	7.95	4.9	36.9495	2.07317192866624	1.48781529838817	2.4654837331622
378	0.89941640621609	14.0993333333333	1.93333333333333	93.6993333333333	2.64612751494245	1.17917071465824	3.11124438071009
379	0.388073607586373	10.7	3.1	66.7495	2.37024374146786	1.32690681140987	2.85832760886917
380	1.31995317835711	18	1.4	132	2.89037175789616	1.08775730593728	3.38956122427019
381	1.00715919863383	14	1.7	105	2.63905732961526	1.14185834543543	3.20108587294368
382	0.209050666685412	10.65	3.7	54.4995	2.36555989215543	1.38691687067651	2.71705312163122
383	-0.946360234300433	3.83266666666667	4.2	7.62333333333333	1.34356081853299	1.43156912274326	1.66163728051095
384	0.333959334807124	11	2.6	44.299	2.39789527279837	1.26982343247387	2.57987391054692
385	-0.107898434095302	8.5995	2.7	17.4	2.15170406203441	1.2818610191887	2.04238358858537
386	0.410215949233617	13.1	3.15	56.75	2.57261223020711	1.33222518176541	2.74467841224791
387	-0.238233350949833	8.8	3.5	17.2	2.17475172148416	1.36778239986738	2.03648920219714
388	0.404205540933738	9.199	2.5	62.899	2.21909478249502	1.25743342968294	2.81618340652292
389	-0.0453974315870735	9.65	3.9	33.4	2.26695791535089	1.40529063393063	2.40401191983733
390	-0.0156878302817867	11.35	3.95	29.7	2.42921774392741	1.40977327660698	2.33447438139198
391	0.211785610845032	9.099	2.5	38.299	2.20816451737455	1.25743342968294	2.487693426803
392	0.685101971378895	10.699	1.5	58	2.37015027915647	1.10668191970032	2.75966902107189
393	-0.16315231182792	9	3.55	21.9	2.19722457733622	1.37264138366205	2.16327150000157
394	-0.373539482257053	7	3.7	17.399	1.94591014905531	1.38691687067651	2.04235424336113
395	0.647711770180859	11.9	2.2	72.5995	2.47653840011748	1.21788328563091	2.91899537869159
396	-0.47865767119935	7.599	4.1	12.8	2.02801665968765	1.42297072110836	1.89148321800635
397	0.216471271561071	8.5995	3	53.75	2.15170406203441	1.31607401295249	2.70766304205446
398	-0.0874621241830808	9.75	4.55	37.6495	2.27726728500976	1.4605043309659	2.47707869053411
399	0.489088183411035	11.2996666666667	2.1	48.8666666666667	2.42477322675813	1.20380134350272	2.64394964075803
400	0.309600005588498	11.3	2.7	42.2	2.42480272571829	1.2818610191887	2.54875512899233
401	-1.52757070169905	3.2	7.2	3.549	1.16315080980568	1.63807251762544	1.37254470856312
402	-0.288710980017473	6.599	3.1	18.399	1.88691812240128	1.32690681140987	2.0710880119446
403	-0.347810590998947	8.05	4.25	19.8	2.08567209143047	1.43581085551295	2.10943572840165
404	0.253273028849485	10.75	2.9	42.6995	2.37490575457367	1.30496691015238	2.55626396184634
405	1.27649933552847	14	0.6	74.4	2.63905732961526	0.880111736793393	2.93692755462901
406	0.0917445743627593	11.3	4.1	43.2	2.42480272571829	1.42297072110836	2.5637220383774
407	0.949318625379229	12.6	0.8	48.2	2.53369681395743	0.945741609003176	2.6348855730532
408	-0.515488928794358	6.099	4	15.5	1.80812482331432	1.4142135623731	1.98418848323588
409	-0.0999900567477899	9.8	4	29	2.28238238567653	1.4142135623731	2.32059578710608
410	0.276103404778961	12.85	3.35	44.5495	2.55334381134123	1.35288599733027	2.58351334092415
411	0.148894678392898	10.2495	3.15	38.4	2.32722892390681	1.33222518176541	2.48933190915391
412	1.19872362041383	15.2	1.2	105	2.72129542785223	1.04663513939211	3.20108587294368
413	0.0347940354112305	10.15	3.85	38.45	2.3174737054878	1.40076467939296	2.49014184318303
414	0.222227530053894	7.7495	2.85	57.75	2.04762832515497	1.29930531501007	2.75669042091877
415	0.254311330101718	10.25	2.65	40.05	2.32727770558442	1.27588481439743	2.51565238713911
416	0.0851628578606285	6.8995	2.75	44.3	1.93144894520947	1.2877547884507	2.57988846986018
417	-0.000243609658194201	7.7	3.5	43.2495	2.04122032885964	1.36778239986738	2.5644561225681
418	0.501097580443152	9.2	2.15	66.4495	2.21920348405499	1.21090372443953	2.85511055362498
419	-0.1396411294576	8.3	3.9	31.1995	2.11625551480255	1.40529063393063	2.36339824408597
420	0.279375305074771	8.6	1.9	34.2	2.15176220325946	1.17405488594402	2.41827967921111
421	0.175561502080383	7.8	2	31	2.05412373369555	1.18920711500272	2.35961106177057
422	-0.0190470766408478	8.4995	2.85	25.95	2.14000733823669	1.29930531501007	2.25701445515531
423	-0.230098254884411	5.9	3	25	1.77495235091167	1.31607401295249	2.23606797749979
424	0.0182449873132	8.9	3	29.55	2.18605127673809	1.31607401295249	2.33152121370807
425	0.181126465186543	9.7	2.75	36.9995	2.27212588550934	1.2877547884507	2.46631738233597
426	0.0737438871814041	9.7	3.7	42.75	2.27212588550934	1.38691687067651	2.55701943976009
427	-0.925932909409613	4.7495	5.55	10.75	1.5580393493481	1.53487582490505	1.81072340851688
428	0.64203578559331	10.9	1.9	66.7495	2.3887627892351	1.17405488594402	2.85832760886917
429	-0.275106708806167	7.4	4.15	27.1495	2.00148000021012	1.42728934653991	2.28265595488972
430	-0.422621602752336	5.5995	3.15	15.59	1.72267730804061	1.33222518176541	1.98706250643505
431	-1.38217600229285	2.533	6.8	9.49966666666667	0.929404371019538	1.61483155842368	1.7556061423916
432	0.490147791206262	9.3995	1.6	43.9995	2.24065649637188	1.1246826503807	2.57550226008164
433	-0.073142545386101	7.9	3.1	28	2.06686275947298	1.32690681140987	2.30032663379121
434	0.351459203619784	9.4	2.5	53.6	2.24070968927596	1.25743342968294	2.70577199466054
435	-0.327905828496701	6.5495	3.6	21.3995	1.87938871085557	1.37744930799686	2.15080435185533
436	-1.20304228190987	3.2495	6.15	9.4	1.17850113835227	1.57477596931356	1.75098313622695
437	-0.602230961319352	4.09933333333333	3.96666666666667	21.466	1.41082435886317	1.41125803198374	2.15247334079626
438	-0.591668433788418	4.2495	4.15	22.8495	1.44680132895654	1.42728934653991	2.18634742467355
439	-0.220373675959331	5.733	3.66666666666667	37.0666666666667	1.74623895392625	1.38378257523091	2.46743592222976
440	-1.10959577607732	3.35	5.6	10.2	1.20896034583698	1.53832113462692	1.78710488906898
441	-0.359945823947536	5.55	3.95	29.1	1.71379792775834	1.40977327660698	2.32259371903578
442	-0.613425093575213	4.55	4.4	21.4	1.51512723296286	1.44831546851517	2.15081691514832
443	-0.733534794170082	4.3	4.3	14.8645	1.45861502269952	1.44001532468678	1.96353015943591
444	0.130947714660592	7.39966666666667	3.1	54.133	2.00143495415052	1.32690681140987	2.71247362509293
445	-1.48551076430541	2.43333333333333	7.2	7.83333333333333	0.889262059486234	1.63807251762544	1.67296421677944
446	-1.47141092023239	2.56666666666667	7.9	9.633	0.94260804019153	1.67651241108172	1.76173421958066
447	-0.374344713712902	4.8	3.5	27.95	1.56861591791385	1.36778239986738	2.29929901386369
448	-0.324329196228531	4.5	2.8	24.8	1.50407739677627	1.2935687276168	2.23158236218059
449	0.575111452630941	10.233	2.43333333333333	81.433	2.32561779210462	1.24896538285615	3.00400124714974
450	0.202608946147048	9.4	2.6	37.799	2.24070968927596	1.26982343247387	2.47953405583223
451	-0.336173302461112	5.2	3.35	26	1.64865862558738	1.35288599733027	2.25810086435323
452	0.416269121934806	8.3	1.7	45.5	2.11625551480255	1.14185834543543	2.59718478002933
453	0.431973917587098	8	2.1	64.099	2.07944154167984	1.20380134350272	2.82952029662744
454	-0.409788379243533	6.299	4.9	30.5	1.84039089063979	1.48781529838817	2.35003840576992
455	-1.26768766367591	3.09933333333333	7.13333333333333	11.5663333333333	1.13118703460028	1.63426744543277	1.84416139342983
456	0.119715375558699	8.699	2.5	31.199	2.1632080765254	1.25743342968294	2.36338877513435
457	-0.0176401811016787	8.65	2.7	23.25	2.15755932094379	1.2818610191887	2.19586551967475
458	-0.356632230970749	4.99966666666667	3.53333333333333	28.2663333333333	1.60937124354511	1.37102745802174	2.30577735158702
459	-1.27189166690667	2.6	6.3	11.5	0.955511445027436	1.58429166494122	1.84151160505782
460	0.370396845615169	7.7	2	54.1	2.04122032885964	1.18920711500272	2.71206014302289
461	-1.30405794070953	3.4	8	11.4	1.22377543162212	1.68179283050743	1.83749519815069
462	-1.04736774874888	3.4995	5	9.1495	1.25262010114746	1.49534878122122	1.73919925364264
463	0.134562113591036	11.35	2.8	26.5995	2.42921774392741	1.2935687276168	2.27100645312654
464	0.448753472162596	10.7	2.3	52.8495	2.37024374146786	1.23149303238399	2.69625038869725
465	0.612616674354044	9.199	2	79.9	2.21909478249502	1.18920711500272	2.989762531044
466	-0.932452907233583	3.7995	5.95	18	1.3348694791277	1.56181374802826	2.05976714390712
467	-0.119963007003578	7.4995	3.45	31.15	2.01483635165328	1.36287107317628	2.36246026526381
468	-0.298399633146022	5.15	3.15	26.75	1.63899671467564	1.33222518176541	2.27421199899972
469	-1.24881656602365	2.5495	5.6	9.7895	0.935897261513073	1.53832113462692	1.76884642297337
470	-0.119467444623811	6.9495	3.3	32.3	1.93866971454268	1.34780941251295	2.3839691473157
471	-1.01200828465261	3.7495	5.55	11.85	1.32162249775931	1.53487582490505	1.85536597349733
472	0.368757378280833	8	2	51.399	2.07944154167984	1.18920711500272	2.67755664556152
473	0.0389005116087862	7.3	3.1	43.0995	1.98787434815435	1.32690681140987	2.5622296822043
474	0.319232380709445	8.4495	2.3	50.4	2.13410726802074	1.23149303238399	2.66445036353082
475	0.349151708195677	8.8	2.4	54.7663333333333	2.17475172148416	1.24466595457696	2.72037275305343
476	0.117358942906213	8.9	3	39.4	2.18605127673809	1.31607401295249	2.50538259165942
477	0.0229782779708485	6.2	2.7	41.799	1.82454929205105	1.2818610191887	2.54267862963592
478	0.332417817760923	9.2	2.45	50.9995	2.21920348405499	1.25109855097424	2.67233856789422
479	-1.15191206399881	2.7	4.4	7.2	0.993251773010283	1.44831546851517	1.63807251762544
480	0.46226454467561	9.0995	2.25	64.6	2.20821946695832	1.22474487139159	2.8350330719348
481	0.580641622354602	9.9	2.15	74.1	2.29253475714054	1.21090372443953	2.93396245488298
482	0.92069505226563	12.85	1.7	94.8	2.55334381134123	1.14185834543543	3.12034119219525
483	0.336318492900111	5.2	1.1	39.85	1.64865862558738	1.02411368908445	2.51250584891551
484	-0.24995412280917	5.99966666666667	3.3	26.8666666666667	1.79170391212923	1.34780941251295	2.27668762415489
485	-0.366504981487184	6	4.1	27.2	1.79175946922805	1.42297072110836	2.28371669087085
486	-0.89054756092618	3.6	4.6	13.1433333333333	1.28093384546206	1.46450027618731	1.90404137139196
487	0.180307682714775	7.69966666666667	3.06666666666667	57.7	2.04117703787931	1.32332538385003	2.75609354085328
488	0.294604571836363	7.299	2.1	50.399	1.9877373524695	1.20380134350272	2.66443714691282
489	0.652816841973566	11.9995	2.25	74.7495	2.48486498225325	1.22474487139159	2.94037060880093
490	0.658283044340742	11.7	2.25	77.9	2.45958884180371	1.22474487139159	2.9708748989896
491	0.124860801438635	7.8	3.05	48.8	2.05412373369555	1.32152371134887	2.64304742269774
492	1.03235134673363	13.2	1.5	104.2	2.58021682959233	1.10668191970032	3.19497106780952
493	0.238989319262471	9.3	2.8	47.05	2.23001440015921	1.2935687276168	2.61902658555751
494	-0.856679326203093	3.76633333333333	4.8	15.0663333333333	1.326101937559	1.48016560898457	1.97016179438688
495	-1.39988015974588	3.43266666666667	8.23333333333333	8.26666666666667	1.23333741295584	1.69392401311894	1.69563591425549
496	-0.16510758813998	7.0995	4.3	42	1.96002435903228	1.44001532468678	2.54572989502183
497	-0.998217680905246	4.05	6.55	15.9495	1.39871688111845	1.59978022816071	1.99842000369463
498	0.17803102739027	8.75	3.3	54.35	2.16905370036952	1.34780941251295	2.71518788451676
499	-1.15123973358998	2.4995	4.6	9.35	0.916090711871488	1.46450027618731	1.74865004225663
500	-0.549872051824862	5.05	4.45	22.9	1.61938824328727	1.45241258290229	2.18755444403154
501	-0.514546201626908	6	4.2	17.6	1.79175946922805	1.43156912274326	2.04822737816889
502	-0.540571570824298	6.5	4.9	19.25	1.87180217690159	1.48781529838817	2.09463175610799
503	-2.11377948437445	1	6.4	1.893	0	1.5905414575341	1.1729720223898
504	-1.08016662216785	3.5	5.1	8.4	1.25276296849537	1.50277009490049	1.70243218638449
505	-0.841904486673035	3	3.8	14.4	1.09861228866811	1.39619442376833	1.94800749285059
506	-1.5919323021647	2.09933333333333	5.86666666666667	3.60966666666667	0.741619834010722	1.55631625426132	1.37837305497342
507	-0.317418664641465	6.6995	3.45	19.8	1.90203289674653	1.36287107317628	2.10943572840165
508	-0.397592996545187	3.833	2.6	22.1326666666667	1.34364778639842	1.26982343247387	2.16899442540592
509	0.62175153506834	13.5	2.1	55.5	2.60268968544438	1.20380134350272	2.72943807639515
510	-0.654219132988791	4.8495	4.05	14.25	1.57887560685146	1.41861241350476	1.94291461923456
511	0.305069923115491	8.699	2.3	46.799	2.1632080765254	1.23149303238399	2.61552661275624
512	-0.893571808546909	3.8	4	8.6	1.33500106673234	1.4142135623731	1.71247646983047
513	-0.724864534688608	5	5.1	17	1.6094379124341	1.50277009490049	2.03054318486893
514	-0.421001415920987	5.6995	3.5	18.55	1.7403784516947	1.36778239986738	2.07532433452499
515	0.671081304836981	9.3	1.8	80.599	2.23001440015921	1.15829218528827	2.9962801240159
516	0.302586480866186	6.9995	1.9	47.7995	1.94583871793274	1.17405488594402	2.62939503442893
517	-1.13549575807816	2.966	4.66666666666667	7.40333333333333	1.08721424371574	1.46977784017493	1.64951711467902
518	-0.175740417995217	5.63266666666667	3.33333333333333	37.1393333333333	1.72858298306254	1.35120015480703	2.46864434407853
519	-1.13244553158062	3.06633333333333	5.76666666666667	11.7666666666667	1.12048249382691	1.54964140601744	1.85209544082285
520	0.86668355900576	11.6	1.6	87.9	2.45100509811232	1.1246826503807	3.06194382487128
521	-1.32362202523121	2.76666666666667	5.43333333333333	5.58666666666667	1.01764322613444	1.52674528489189	1.53740464858739
522	0.0789679520372696	9.1	3.7	47.0495	2.2082744135228	1.38691687067651	2.61901962743577
523	-0.438647100714141	4.75	4.2	31.7995	1.55814461804655	1.43156912274326	2.37467988134044
524	0.404504278845325	12.199	2.3	39.7	2.5013539811666	1.23149303238399	2.51013816368927
525	-0.929117438392628	3.6	5.8	18.8	1.28093384546206	1.55187593439632	2.08228160385087
526	-0.207336984689732	5.85	3.45	34	1.76644166124377	1.36287107317628	2.41473640276642
527	-1.06701655960214	2.6995	4	8.18	0.993066570676205	1.4142135623731	1.69117412740824
528	-1.09985892045684	2.933	5.23333333333333	11.5	1.07602578999531	1.51249726993797	1.84151160505782
529	-1.96356933344629	1.399	10	8.099	0.335757695683344	1.77827941003892	1.68697190451907
530	-0.935032278262482	2.96666666666667	4.33333333333333	13.733	1.08743898806999	1.44279797597104	1.92504707865921
531	0.327949573652789	7.7	2	48.399	2.04122032885964	1.18920711500272	2.63760098992482
532	0.751407569351274	11.6495	1.55	64.25	2.45526326063575	1.11579118109029	2.83118522370768
533	-0.766798636622283	4.33333333333333	4.93333333333333	17.333	1.46633706879343	1.49033916716778	2.04041465557895
534	-1.31326965384659	2.533	5.53333333333333	7.38	0.929404371019538	1.53372221580386	1.64821586615383
535	-0.643371858910438	4.0495	3.6	15.8495	1.39859341670691	1.37744930799686	1.99528019384214
536	-1.63526417662461	2.3	7.9	6	0.832909122935104	1.67651241108172	1.56508458007329
537	-2.11723208416023	1.5995	10	2.9145	0.469691080407436	1.77827941003892	1.30659506916399
538	0.0969381042014874	6.36633333333333	2.23333333333333	38.0333333333333	1.85102368899291	1.22247049784333	2.48336809608775
539	0.496913915543486	11	2.2	54.7	2.39789527279837	1.21788328563091	2.71954864542634
540	-0.397398210207271	4.9495	3.55	25.4995	1.59928656137772	1.37264138366205	2.24715441426734
541	-0.438592176796003	6.8	4	16.95	1.91692261218206	1.4142135623731	2.02904848883603
542	-0.575299431148957	3.7	2.7	13.6	1.30833281965018	1.2818610191887	1.92036917880838
543	0.619073513112695	13.25	2.6	73.3	2.58399755243223	1.26982343247387	2.92601126402507
544	0.640862357964848	13.0666666666667	2.33333333333333	68.8333333333333	2.57006445812831	1.23593091702245	2.88037942693362
545	-1.75281927469568	1.6	6.95	5.205	0.470003629245736	1.62366414793602	1.51044593061452
546	-0.39407359362067	7.16666666666667	5.2	29.6496666666667	1.96944064646551	1.5100830606951	2.33348467915191
547	0.416072703837899	9.36666666666667	2.43333333333333	61.3096666666667	2.23715728767159	1.24896538285615	2.79822246378838
548	1.46090603551203	17.35	0.8	114	2.85359250639287	0.945741609003176	3.26757987691675
549	-0.368463390891952	7.3995	5.2	30.5995	2.00141243035977	1.5100830606951	2.35195269517602
550	-1.55700061842465	2.49966666666667	7.9	7.11966666666667	0.916157389651144	1.67651241108172	1.63348411413154
551	0.0496884392843441	8	3.1	39.4	2.07944154167984	1.32690681140987	2.50538259165942
552	-0.577774520910394	4.4495	3.9	19.8495	1.49279173031478	1.40529063393063	2.11075289153381
553	-0.552979003546042	5.35	3.8	15.25	1.67709656090792	1.39619442376833	1.97613887112048
554	-1.62383820933852	1.5	5.1	4.419	0.405465108108164	1.50277009490049	1.44987646541441
555	-0.451554939848753	4.25	2.9	18.9995	1.44691898293633	1.30496691015238	2.08778389428357
556	-0.371433919709055	4.9	4.1	35.6	1.58923520511658	1.42297072110836	2.44265706886385
557	-0.171742173961756	5.6	3.15	34.7	1.7227665977411	1.33222518176541	2.42707037187002
558	0.0429030324364647	6.0995	2.45	39.3495	1.80820680060666	1.25109855097424	2.50457940207347
559	-0.506954792358533	4.65	4.1	25.55	1.53686721959926	1.42297072110836	2.24826617250717
560	0.359330206486106	7.099	2.4	72.299	1.95995392905725	1.24466595457696	2.91597014120573
561	-0.767037064428452	3.69966666666667	3.83333333333333	13.4333333333333	1.30824272550173	1.39924623306447	1.91445846180434
562	-1.12378370489175	2.56633333333333	4.86666666666667	11.3	0.942478161627802	1.48527851968463	1.83345227993377
563	-1.11868526315604	3.7	5.2	6.71	1.30833281965018	1.5100830606951	1.60946163961671
564	0.515055451760296	10.4996666666667	2.4	67.4	2.35134351062782	1.24466595457696	2.86526618322094
565	0.087054444405461	8.8	2.7	31.2995	2.17475172148416	1.2818610191887	2.36528975106137
566	1.03318884679613	14.4	1.5	95.299	2.66722820658195	1.10668191970032	3.1244392570904
567	0.815781717152273	12.3	2	93.04	2.50959926237837	1.18920711500272	3.10575666165751
568	0.719162383213434	10.4	1.6	70.099	2.34180580614733	1.1246826503807	2.8935297746129
569	-0.229471636074048	6	3.1	25.8	1.79175946922805	1.32690681140987	2.25374577973651
570	-0.036853434170854	6.03333333333333	2.66666666666667	35.9763333333333	1.79729964960367	1.27788620849255	2.44908706532308
571	0.415002086320023	9.4	2.25	55.1595	2.24070968927596	1.22474487139159	2.72524204244457
572	-0.568583628427762	3.8995	3.9	24.9995	1.36084833978842	1.40529063393063	2.23605679707605
573	0.173725407545743	7.7	2.2	35.899	2.04122032885964	1.21788328563091	2.44776988740388
574	-1.19740744183506	3	5.4	8.065	1.09861228866811	1.52439824446384	1.68519861269602
575	0.615306529419477	9.4	1.9	74.099	2.24070968927596	1.17405488594402	2.93395255617413
576	-1.25641056779002	3.6995	6.55	6.8945	1.30819767538347	1.59978022816071	1.6204129077179
577	-0.130568742837387	5.4	2.7	32.5	1.68639895357023	1.2818610191887	2.3876509639174
578	0.788691917795022	13.1495	1.9	76.8	2.5763837350872	1.17405488594402	2.96033121796914
579	-1.02538418296735	3	4.5	10.4	1.09861228866811	1.45647531512197	1.7958015200237
580	-1.65142210303631	2.8	10	7.6	1.02961941718116	1.77827941003892	1.66036434267243
581	-0.610800546908309	2.9495	3	21.05	1.08163566446099	1.31607401295249	2.14196823010562
582	-0.738817073801221	4.6995	4.25	12.2	1.54745612007822	1.43581085551295	1.8689167555872
583	0.134530162695634	7.5495	3	50.9495	2.02148133590239	1.31607401295249	2.67168333558381
584	1.21002901909701	14.95	1.4	126	2.7047112998367	1.08775730593728	3.35036895883451
585	1.71690282016782	20.6	1	193	3.02529107579554	1	3.72725689877285
586	-0.795773623861536	3.7495	3.75	11.2495	1.32162249775931	1.39157884185687	1.83140040128374
587	0.528269459361781	9.8	2.16666666666667	66.633	2.28238238567653	1.21324364592936	2.85707960950704
588	0.420038617788169	8.09966666666667	2.13333333333333	62.4996666666667	2.09182290856824	1.20855015894271	2.81170287700208
589	0.851268233286229	12.6	1.9	93	2.53369681395743	1.17405488594402	3.10542279907148
590	-0.71304031881183	3.8495	3.5	12.7	1.34794326973597	1.36778239986738	1.88777804210164
591	0.841221948113153	11.75	1.75	89.8	2.46385324059017	1.1501633168956	3.07835771027113
592	0.213667865729806	6.3	1.95	44.45	1.84054963339749	1.18170385646189	2.58206958084272
593	0.544003574027584	11.6	2.5	67.8	2.45100509811232	1.25743342968294	2.86950789162455
594	-0.216653992442147	7.1495	2.95	18.9045	1.96704242419076	1.31055576139734	2.08516918791342
595	-0.833265813832588	3.2	4.2	16.3	1.16315080980568	1.43156912274326	2.00930979384396
596	1.19545635698378	18.3	1.7	120	2.90690105984738	1.14185834543543	3.30975091964687
597	0.692512178858775	9.9	1.9	83.9	2.29253475714054	1.17405488594402	3.02649868958233
598	-0.474908345631079	6.99966666666667	4.36666666666667	16.9693333333333	1.94586252887387	1.44556461950144	2.02962682958655
599	0.624652794534055	10.4326666666667	2.4	88	2.34494190907287	1.24466595457696	3.06281431360879
600	-0.791208818316902	3.4	3.5	11.8	1.22377543162212	1.36778239986738	1.85340573201432
601	-1.30444270009138	2.9	5.8	6.6	1.06471073699243	1.55187593439632	1.60282454302803
602	-0.120351505307795	6.5	3.35	36.15	1.87180217690159	1.35288599733027	2.45203731746133
603	-1.04414882346449	2.799	4.7	12.1	1.02926221053332	1.47239544242295	1.86507517976762
604	-1.32520199171569	2.2	7.1	16.699	0.78845736036427	1.63235489979809	2.02149474258846
605	-0.128415045316231	6.5995	3.15	31.3995	1.88699388858687	1.33222518176541	2.36717673101482
606	-1.85622320873303	1.5	9	8.109	0.405465108108164	1.73205080756888	1.68749239821109
607	-0.464226662544607	6	3.6	15.5	1.79175946922805	1.37744930799686	1.98418848323588
608	0.0357146576084038	4.7	2.3	49.5	1.54756250871601	1.23149303238399	2.65247500265981
609	0.0821940024657548	7.3	2.5	35.6	1.98787434815435	1.25743342968294	2.44265706886385
610	-0.455371509372905	5.3	4.3	26.95	1.66770682055808	1.44001532468678	2.2784509959547
611	0.463157709077317	8.699	2	59.2	2.1632080765254	1.18920711500272	2.77383374135303
612	-0.405293820413129	4.7	3.5	26.2	1.54756250871601	1.36778239986738	2.26243089548121
613	-0.780172245246542	7.2	6.3	12	1.97408102602201	1.58429166494122	1.8612097182042
614	-0.837021237978364	3.7	4.4	13.8666666666667	1.30833281965018	1.44831546851517	1.92971431694048
615	0.186224901606756	7.55	2.6	48	2.02154756326093	1.26982343247387	2.63214802590498
616	0.420019170771859	9	2.23333333333333	58.3333333333333	2.19722457733622	1.22247049784333	2.76362554595584
617	-0.557266042790447	4.45	3.6	18.2995	1.49290409617815	1.37744930799686	2.06828225498106
618	-0.440169216510471	4.599	NA	24.8	1.52583888855779	NA	2.23158236218059
619	-0.960475718392433	4.2	4.86666666666667	8.59633333333333	1.43508452528932	1.48527851968463	1.71229390923274
620	-0.793003573757148	4.1	5.5	21.6	1.41098697371026	1.53140715680439	2.15582467177851
621	-0.387863558248331	5	2.7	16	1.6094379124341	1.2818610191887	2
622	-0.608144631878595	4.1	3.2	14	1.41098697371026	1.33748060995284	1.93433642026767
623	0.290639201294833	4.2995	0.75	29.3	1.45849873686881	0.9306048591021	2.32657418559773
624	-1.43864417518838	2.2	5.25	4.91	0.78845736036427	1.51370005201755	1.48857380758095
625	-0.0199703515990696	5.4	2.25	34.3495	1.68639895357023	1.22474487139159	2.42091814174387
626	-0.0601654490475964	5.5	2.45	33.7	1.70474809223843	1.25109855097424	2.40939206221818
627	0.135014675933003	8.2	2.76666666666667	40.9663333333333	2.10413415427021	1.28970151326445	2.52991991425454
628	-0.057379503252761	6.05	3.1	42.2	1.80005827204275	1.32690681140987	2.54875512899233
629	0.771630371923296	12.4	1.7	69.599	2.51769647261099	1.14185834543543	2.88835619560984
630	1.52436219224681	12.65	0.55	134	2.53765721517353	0.861173529963367	3.40232815918603
631	0.196799679595828	6.933	2.46666666666667	51.1663333333333	1.93629261996035	1.25322086318359	2.67452137985343
632	-0.636027827319477	3.1	3.7	25.899	1.1314021114911	1.38691687067651	2.2559046991983
633	1.43603182973622	12.3	0.7	137	2.50959926237837	0.914691219228694	3.42121322204852
634	1.29170933477765	12.199	1	136	2.5013539811666	1	3.41495297034829
635	1.1226669224911	14.9	1.5	112	2.70136121295141	1.10668191970032	3.25315312339557
636	1.1335705922914	15.05	1.5	113.5	2.71137799119488	1.10668191970032	3.26399109623958
637	-0.806177727939001	4.1	5.23333333333333	18.6996666666667	1.41098697371026	1.51249726993797	2.07949780487389
638	-0.363775100365342	5.333	3.83333333333333	28.933	1.67391393161847	1.39924623306447	2.31925428017375
639	-0.240513926241898	4.4	2.3	24.399	1.48160454092422	1.23149303238399	2.22250633092754
640	-0.46546450321782	5.0495	4.5	30.3495	1.61928922848447	1.45647531512197	2.3471340031087
641	0.41538889606597	9.533	2.66666666666667	67.2666666666667	2.25475946351144	1.27788620849255	2.86384808519533
642	0.988041304545981	16.7495	1.8	88.3	2.81836840707926	1.15829218528827	3.06542133623859
643	0.937215886856647	12.699	1.7	99.599	2.5415232502069	1.14185834543543	3.15910269846882
644	-0.340192379958692	5.2	3.1	22.5	1.64865862558738	1.32690681140987	2.17793858734643
645	0.660571188138021	11.2495	2.25	81.8	2.4203236832183	1.22474487139159	3.00738012956061
646	0.455831141023467	7.3	1.25	41.2995	1.98787434815435	1.05737126344056	2.53504806734081
647	-1.80691390544347	1.75	7.8	4.735	0.559615787935423	1.67118162051699	1.47512898239405
648	0.243058072172353	7.0995	2.15	46.9	1.96002435903228	1.21090372443953	2.61693665710609
649	0.899771832414224	11	NA	99.099	2.39789527279837	NA	3.1551304355191
650	-0.585548749572601	3.899	4	24.797	1.36072011000046	1.4142135623731	2.23151487174913
651	0.265393850978292	7.85	2.7	59.0995	2.06051353179432	1.2818610191887	2.77265575175929
652	0.0211299792486572	6.6	2.7	38.2995	1.88706964903238	1.2818610191887	2.48770154607912
653	-0.235176517715363	5.45	3.3	32.2	1.69561560867515	1.34780941251295	2.38212182384622
654	-0.0136061453506025	6.25	2.5	33.35	1.83258146374831	1.25743342968294	2.40311170926205
655	-1.1262477890518	3.2	5.6	10.4	1.16315080980568	1.53832113462692	1.7958015200237
656	1.27510954278452	13.6	1	118	2.61006979274201	1	3.29587325168918
657	-1.48597067552238	2.0495	6.5	8.3095	0.717595860962255	1.59671843378737	1.69782812314328
658	-0.0549386877544153	4.799	2.4	39.899	1.56840756287611	1.24466595457696	2.51327784426974
659	-1.09051913363772	2.8	4.95	11.3995	1.02961941718116	1.49159630802999	1.83747504984563
660	0.327574885241398	8.95	2.55	54.9	2.19165353228676	1.26367398575231	2.7220311205306
661	-2.19742734126783	1.3	10	3.2	0.262364264467491	1.77827941003892	1.33748060995284
662	0.468008688899878	7.6	1.7	58.0995	2.02814824729229	1.14185834543543	2.76085182536971
663	-0.474080330164191	3.76633333333333	2.83333333333333	20.466	1.326101937559	1.29740156584627	2.12695471016066
664	-0.227130581937196	5.4	3	28.699	1.68639895357023	1.31607401295249	2.31455066090687
665	-1.73021541559313	2.16666666666667	8.5	5.553	0.773189888233483	1.70747648517414	1.5350831985266
666	0.318128870705688	8.45	2.3	50.25	2.13416644136908	1.23149303238399	2.6624656691456
667	0.48781149115541	9.8	1.8	47.95	2.28238238567653	1.15829218528827	2.63146230277115
668	1.0558638891014	12.35	1.15	91.3	2.51365606307399	1.03555807634162	3.09113302018419
669	-0.152226769877793	4.5495	2.45	33.4495	1.51501733681461	1.25109855097424	2.40490213325109
670	0.0559736981979996	6.299	2.9	49.5	1.84039089063979	1.30496691015238	2.65247500265981
671	0.71723801475574	9.6995	1.65	78.0495	2.27207433778902	1.13336810342735	2.97229924595743
672	-0.937822045539736	3.3	4.85	14.4	1.19392246847243	1.48400524074362	1.94800749285059
673	0.508425537706355	8.633	2.4	82.7	2.15559206925339	1.24466595457696	3.01561835044021
674	-0.680334609352347	3.39966666666667	3.63333333333333	18.8666666666667	1.22367738760027	1.38062683616275	2.08412514846634
675	-0.649962869614381	4.4	4	16.6	1.48160454092422	1.4142135623731	2.01849195130738
676	0.77152351937217	11.75	1.9	83.5495	2.46385324059017	1.17405488594402	3.02333285621154
677	0.455355616990087	8.29966666666667	2.16666666666667	67.533	2.11621535335352	1.21324364592936	2.86667864142823
678	0.657787121945764	8.199	1.5	73.9	2.10401219561404	1.10668191970032	2.93198071619426
679	0.446246190089147	5.9	0.8	32.1	1.77495235091167	0.945741609003176	2.38027019258027
680	-0.380194758907862	4.133	2.9	24.9996666666667	1.4190035355296	1.30496691015238	2.2360605239026
681	-1.60468225691772	2.5	8.6	7.429	0.916290731874155	1.71247646983047	1.65094494024053
682	1.0355012590269	12.6	1.4	103	2.53369681395743	1.08775730593728	3.18573250055497
683	1.13093195499945	14.25	1.45	115.5	2.65675690671466	1.09734199677185	3.27827586241645
684	0.587159221409789	9.05	1.8	67.9995	2.20276475771183	1.15829218528827	2.87161643229496
685	-1.2700102692432	2.9495	5.75	7.23	1.08163566446099	1.54852050734124	1.63977618349266
686	-0.0897394739340829	5	2.4	34.2	1.6094379124341	1.24466595457696	2.41827967921111
687	0.50624093481314	8.63333333333333	1.6	51.1333333333333	2.15563068003738	1.1246826503807	2.67409003880338
688	0.0352460955443604	6.56633333333333	2.6	37.9996666666667	1.88195558436611	1.26982343247387	2.48281835139145
689	-0.502793069907359	4.39966666666667	3.4	20.133	1.48152878047871	1.35790606871704	2.11824955276252
690	1.21352611802871	16.05	1.55	130	2.77570884957602	1.11579118109029	3.37664837538518
691	-0.800124287112169	3.13333333333333	3.76666666666667	15.2663333333333	1.14209740060785	1.39312247023295	1.97666778881395
692	-0.136649505749317	4.799	2.9	41.6	1.56840756287611	1.30496691015238	2.53964686494773
693	-0.596438886361262	4.7	4.3	20.5995	1.54756250871601	1.44001532468678	2.13041479652407
694	-0.0087215784260239	5.35	2.05	31.4995	1.67709656090792	1.19657097839102	2.36905920914692
695	-1.15831635539458	3.35	6.45	11.9	1.20896034583698	1.59363892392225	1.85732002146428
696	-0.0409850343224285	6.5	3.3	44.1	1.87180217690159	1.34780941251295	2.57697168908655
697	-1.08173315614959	2.96666666666667	5	10.8663333333333	1.08743898806999	1.49534878122122	1.81560243199181
698	0.378598360600523	8.06666666666667	2.1	55.4663333333333	2.08774034449453	1.20380134350272	2.72902405841111
699	-0.939505827525106	3.86666666666667	3.8	6.02633333333333	1.35239280944421	1.39619442376833	1.56679900656827
700	-1.30282265482488	3.133	7.33333333333333	10.6263333333333	1.14199101197005	1.64560408408138	1.80549320690561
701	-0.227561054138348	4.7	2.65	28.75	1.54756250871601	1.27588481439743	2.31557825334878
702	-0.0835246005710282	6.066	2.56666666666667	29.3996666666667	1.80269940926639	1.26573377088538	2.32855018125876
703	0.158918264107107	7.033	2.43333333333333	44.6	1.95061335732588	1.24896538285615	2.58424517854355
704	1.67916808661103	11.65	0.4	160	2.45530618001171	0.795270728767051	3.55655882007785
705	0.300523135788351	8.249	2.5	55.1	2.11009198087859	1.25743342968294	2.724506822153
706	0.184749044354569	7.59933333333333	2.86666666666667	54.133	2.02806052414648	1.30120073261586	2.71247362509293
707	0.447644592311553	7.599	1.8	59	2.02801665968765	1.15829218528827	2.77148800247604
708	-0.463956460659253	4.8	3.85	24.949	1.56861591791385	1.40076467939296	2.23492670938973
709	0.503828905967971	8.099	1.8	63	2.09174059726685	1.15829218528827	2.81731324726126
710	-0.00659232394980174	6.099	2.8	41.4495	1.80812482331432	1.2935687276168	2.53734676583343
711	-0.290336765050729	5.09966666666667	3.3	29.9996666666667	1.62917517811713	1.34780941251295	2.34034081832885
712	0.187065482896991	6.2	2.2	49.35	1.82454929205105	1.21788328563091	2.65046326438858
713	1.08263143078204	11.199	1.3	120	2.41582448860056	1.06778997237244	3.30975091964687
714	0.510406253987704	8.699	2	66.599	2.1632080765254	1.18920711500272	2.85671507804438
715	-0.154583148362067	6.2	2.63333333333333	23.7996666666667	1.82454929205105	1.27387395737768	2.20873045064459
716	-0.323119345770197	5.266	3.6	29.9663333333333	1.66127106107412	1.37744930799686	2.33969044537923
717	0.159970467170136	7	2	34.4	1.94591014905531	1.18920711500272	2.42180744887905
718	-1.06749846647482	3.43266666666667	6.1	14	1.23333741295584	1.57156540018088	1.93433642026767
719	-1.37410619473102	2.5995	6.5	8.3	0.955319118841633	1.59671843378737	1.69734264607285
720	0.463230077510064	8.96633333333333	2.26666666666667	66.4663333333333	2.1934768225275	1.22700664440669	2.85529135431828
721	-0.253997476652098	5.49933333333333	2.96666666666667	25.2666666666667	1.70462687277043	1.31240291997866	2.24200712137699
722	0.041079694002388	6.033	2.26666666666667	35.5996666666667	1.79724439945862	1.22700664440669	2.44265135101355
723	0.215985552450828	5.45	1.85	50.259	1.69561560867515	1.16625342480678	2.66258487602017
724	-0.318284615039559	5.233	3.66666666666667	31.6133333333333	1.65498472739007	1.38378257523091	2.37119664952675
725	-0.396653344884447	4.933	3.5	25.0663333333333	1.5959473222516	1.36778239986738	2.23754976236285
726	-0.355595400086234	5.85	3.4	21	1.76644166124377	1.35790606871704	2.14069514292807
727	0.476115432304651	7.7495	1.95	67.9495	2.04762832515497	1.18170385646189	2.87108841212866
728	0.154475889944355	7.3	2.4	41.2	1.98787434815435	1.24466595457696	2.53351980737323
729	0.196375605584326	6.033	2.13333333333333	50.2996666666667	1.79724439945862	1.20855015894271	2.66312331496834
730	-0.646791857994004	3.7495	3.55	17.3	1.32162249775931	1.37264138366205	2.03944278385472
731	-0.911152831191077	2.8	4	14	1.02961941718116	1.4142135623731	1.93433642026767
732	1.18649129491183	8.5	0.8	130	2.14006616349627	0.945741609003176	3.37664837538518
733	-0.877498548701282	5.9	6.8	14.2	1.77495235091167	1.61483155842368	1.94120806104945
734	-0.299786941647057	5	3.8	37.6	1.6094379124341	1.39619442376833	2.47626409873873
735	-0.443088796511702	4.3	4	33.2	1.45861502269952	1.4142135623731	2.40040499007046
736	-1.85583018339294	1.7	9.5	7.429	0.53062825106217	1.75562154278321	1.65094494024053
737	0.138600628688241	5.29966666666667	1.96666666666667	45.7363333333333	1.66764392549846	1.18422081184106	2.6005507656465
738	0.950936461646843	9.3	1	85.6	2.23001440015921	1	3.04171445158422
739	-0.435230352040254	3.433	2.33333333333333	19.4033333333333	1.23343451447555	1.23593091702245	2.09879048264246
740	-1.5286955336483	1.6	4.6	4.49	0.470003629245736	1.46450027618731	1.45566548699957
741	-0.260063350273416	5.29966666666667	3.1	28.12	1.66764392549846	1.32690681140987	2.30278731832211
742	-1.05756272880093	4.366	5.1	5.90933333333333	1.47384725812775	1.50277009490049	1.5591382354846
743	-1.0755935643397	3.1	5.5	12.7996666666667	1.1314021114911	1.53140715680439	1.89147090354223
744	0.117587606504592	5.8	2.4	50	1.75785791755237	1.24466595457696	2.65914794847249
745	0.250224932021586	6.9495	1.5	30.6995	1.93866971454268	1.10668191970032	2.35387190613988
746	0.0652666913427054	5.799	2.3	41	1.7576854888943	1.23149303238399	2.53043953443524
747	-0.274396810727447	4.466	2.76666666666667	28.6996666666667	1.49649315341797	1.28970151326445	2.31456410231887
748	-1.48039622147974	2.3	7.1	8.6	0.832909122935104	1.63235489979809	1.71247646983047
749	-0.81633157824768	3.35	4.45	18	1.20896034583698	1.45241258290229	2.05976714390712
750	-0.711442931427232	4.8995	4.95	17.3	1.58913315909374	1.49159630802999	2.03944278385472
751	0.0582785822568734	7.19933333333333	2.36666666666667	31.2333333333333	1.97398842914246	1.24032150451482	2.36403871223587
752	-0.223657405069573	4.799	3	34.2	1.56840756287611	1.31607401295249	2.41827967921111
753	-0.81846925584083	2.899	3.6	14.9	1.06436584993952	1.37744930799686	1.96470145648741
754	-0.861367188973226	2.9995	4.5	18.8495	1.09844560811101	1.45647531512197	2.08365090338009
755	-0.984819222062066	2.7	4.2	12.6	0.993251773010283	1.43156912274326	1.88405092018761
756	-0.0741720659085924	5.6	2.1	25.033	1.7227665977411	1.20380134350272	2.23680551495166
757	-0.345915095531747	3.6	2.6	28.55	1.28093384546206	1.26982343247387	2.31154061243947
758	-0.936985924701236	3.29966666666667	4.9	14.7663333333333	1.19382145326956	1.48781529838817	1.96028026171508
759	-0.183858027943001	5.5	3.6	42.15	1.70474809223843	1.37744930799686	2.54799983030843
760	-0.266662063159585	4.799	2.8	27	1.56840756287611	1.2935687276168	2.27950705695478
761	-0.784149556987175	3.75	4.6	17.9	1.32175583998232	1.46450027618731	2.05690037684406
762	0.160743669364085	6.2	2.2	46	1.82454929205105	1.21788328563091	2.60429068714022
763	-0.611538059954308	4.2	3.5	15.8	1.43508452528932	1.36778239986738	1.99372048764875
764	-0.0193517136687267	6.9495	2.15	22.35	1.93866971454268	1.21090372443953	2.17429957950351
765	0.587082272357112	8.4	1.9	78.599	2.12823170584927	1.17405488594402	2.97751703709431
766	-0.625997858001842	4.2	4.5	24.2	1.43508452528932	1.45647531512197	2.21796067379463
767	-0.488700923681387	4.8	3.5	19.4	1.56861591791385	1.36778239986738	2.09870033809237
768	-0.644781439266669	4.05	3.85	17.9495	1.39871688111845	1.40076467939296	2.05832092368391
769	-0.222523254881499	5.2	3	30.699	1.64865862558738	1.31607401295249	2.35386232175624
770	-0.917073111555662	3.2	4.8	15.97	1.16315080980568	1.48016560898457	1.9990618400984
771	-1.06702967705904	5.0495	7.95	13.5495	1.61928922848447	1.67915884774918	1.91858399542645
772	-0.962599360420535	3.5	5	12.7	1.25276296849537	1.49534878122122	1.88777804210164
773	-0.919942787652852	3.3	4.85	15.35	1.19392246847243	1.48400524074362	1.97937050721484
774	-1.27903613068084	3.3	8	13.2	1.19392246847243	1.68179283050743	1.90609035066992
775	-0.229073669805806	5.6995	3.3	30.7995	1.7403784516947	1.34780941251295	2.35578643411254
776	-1.27636287191292	2.9	6.5	10	1.06471073699243	1.59671843378737	1.77827941003892
777	0.203830584114195	8.4	2.9	51.1	2.12823170584927	1.30496691015238	2.67365412876546
778	-1.04779262239916	3.5495	6.1	14.2	1.2668067484973	1.57156540018088	1.94120806104945
779	-0.031661061581536	6.3	2.35	28.5	1.84054963339749	1.23813204936937	2.31052788903654
780	-0.830285935201082	3.899	5	17	1.36072011000046	1.49534878122122	2.03054318486893
781	0.0813962105576675	6.1495	2.4	42.1	1.81637077770033	1.24466595457696	2.54724385935138
782	-0.213303781318393	6.3995	2.95	22.6995	1.85621986231371	1.31055576139734	2.18275038142355
783	-0.146542093550069	6.4	2.35	19.2995	1.85629799036563	1.23813204936937	2.09597700858036
784	-0.0770850670554973	6.233	3.13333333333333	39.033	1.82985775782671	1.33045947187938	2.49952786627068
785	0.489047191534937	7.6995	1.85	66.4995	2.04115539168633	1.16625342480678	2.85564748491922
786	-0.327177694052202	5.299	3.1	22.8	1.66751812351063	1.32690681140987	2.18516236342413
787	-0.0324150397480086	6.8	2.5	28	1.91692261218206	1.25743342968294	2.30032663379121
788	-0.538542105581076	5.35	4.95	26.55	1.67709656090792	1.49159630802999	2.26994916489231
789	-0.302146322199859	5.9	3.55	26.5	1.77495235091167	1.37264138366205	2.26887969502429
790	-0.424073780992655	5.95	4.35	25.5995	1.78339121955754	1.44418328527283	2.24935431745194
791	-0.77799179158095	5	6.5	23.5	1.6094379124341	1.59671843378737	2.20174473030284
792	-0.657447990267506	4	4.55	24.0495	1.38629436111989	1.4605043309659	2.21450422349311
793	0.222320418375174	8.2	3	57.8	2.10413415427021	1.31607401295249	2.75728691352556
794	-0.123028208463318	6	2.5	25.3995	1.79175946922805	1.25743342968294	2.24494803110465
795	-0.612508902737681	4.8	5	25.2	1.56861591791385	1.49534878122122	2.24052675931453
796	-0.77715889948294	4.3	4.8	16	1.45861502269952	1.48016560898457	2
797	-0.203048263456794	5.55	2.95	28.9	1.71379792775834	1.31055576139734	2.31859268140962
798	-0.640004225583657	3.95	4	20.4	1.37371557891303	1.4142135623731	2.12523784933698
799	-0.579463092222473	6	4.8	18.4	1.79175946922805	1.48016560898457	2.07111615268324
800	-0.169566514436582	5.75	3.35	37.05	1.74919985480926	1.35288599733027	2.46715851080008
801	-0.754804637529291	4.9	4.4	11.4995	1.58923520511658	1.44831546851517	1.84149158830097
802	-0.164821158997307	4.8495	2.8	36	1.57887560685146	1.2935687276168	2.44948974278318
803	-0.156251055845283	6.2	3.45	36.4	1.82454929205105	1.36287107317628	2.4562657127435
804	0.114760098136533	6.8995	2.6	44.4	1.93144894520947	1.26982343247387	2.58134315804448
805	-0.975114153573342	3.45	5.5	15.345	1.23837423104327	1.53140715680439	1.9792093009988
806	-0.373180237523761	4.8	3.6	29.3995	1.56861591791385	1.37744930799686	2.32854688111486
807	-0.147489110823415	5.1495	2.6	31.1995	1.63889962258372	1.26982343247387	2.36339824408597
808	-0.798243103837912	4.2995	4.95	15.8495	1.45849873686881	1.49159630802999	1.99528019384214
809	-0.125706206046844	6	3.1	35.2	1.79175946922805	1.32690681140987	2.43576657126181
810	-0.452818118451507	4.66666666666667	3.86666666666667	27.12	1.54044504094715	1.40227820367442	2.28203563217506
811	0.130177034765544	8.833	3.1	43.2596666666667	2.178494707763	1.32690681140987	2.56460681605945
812	-0.105870026858202	5.75	3.1	39.425	1.74919985480926	1.32690681140987	2.50577992457044
813	-0.502061025417409	5.7	4.6	23.65	1.7404661748405	1.46450027618731	2.20524977413334
814	-0.881799512918935	4.1995	5.65	16.3	1.43496547058354	1.54174344973505	2.00930979384396
815	-0.635203119848201	4.66633333333333	4.6	20.866	1.54037360982458	1.46450027618731	2.13727202252391
816	0.351351703486891	8.3	2.3	56	2.11625551480255	1.23149303238399	2.73556479973476
817	-0.284979932255402	6.25	3.8	28.85	1.83258146374831	1.39619442376833	2.31758917860744
818	-0.00132823919480198	5.5	2.55	42.1495	1.70474809223843	1.26367398575231	2.54799227392893
819	-0.332523903817324	5.5495	3.4	24.5	1.7137078336099	1.35790606871704	2.22480279312703
820	-1.46235599999616	2.8	7	6	1.02961941718116	1.62657656169779	1.56508458007329
821	-0.718683821345345	4.566	5.33333333333333	21.933	1.5186375481076	1.51967137130318	2.16408597095858
822	0.463309865450867	7.49933333333333	1.9	66.3696666666667	2.01481412770252	1.17405488594402	2.85425262483984
823	-1.08951470847342	3.29966666666667	4.43333333333333	6.37933333333333	1.19382145326956	1.45105073181947	1.5892558688534
824	-0.394545011860291	5.65	3.1	16.45	1.73165554515835	1.32690681140987	2.01391657179106
825	-0.437837094559309	5.49966666666667	4.53333333333333	29.5996666666667	1.7046874843412	1.45916503168405	2.33250028284357
826	0.061380474181446	6.45	2.6	41.85	1.86408013080768	1.26982343247387	2.54345387138323
827	-1.02774871349512	3.1	4.6	10.2	1.1314021114911	1.46450027618731	1.78710488906898
828	-0.659839092981965	4.39933333333333	4.3	18.4993333333333	1.48145301429312	1.44001532468678	2.07390576796471
829	-1.0623161627356	6.6995	8.65	10.35	1.90203289674653	1.71496012605849	1.79363920241198
830	-0.077802152713189	6.2495	3.1	38.2	1.83250146054814	1.32690681140987	2.48608424156242
831	-0.389896469222784	4.9	3	19.8	1.58923520511658	1.31607401295249	2.10943572840165
832	0.0644019136368957	6.5	2.7	44.05	1.87180217690159	1.2818610191887	2.57624094417002
833	-0.372292538763578	5.55	3.5	22.7	1.71379792775834	1.36778239986738	2.18276240113958
834	-0.34051956385486	5.4	3.95	32.05	1.68639895357023	1.40977327660698	2.37934275418387
835	0.371973579568886	6.75	1.8	56.1	1.90954250488444	1.15829218528827	2.73678521708036
836	-1.09487844186469	4.7	7.3	11.2	1.54756250871601	1.64373088345424	1.82938243845739
837	0.144809373068815	6.9	1.75	27.85	1.93152141160321	1.1501633168956	2.29723963068364
838	-1.04150055126261	4.4	7.3	15.295	1.48160454092422	1.64373088345424	1.97759506810804
839	-0.462926451625867	5.4495	3.95	21.65	1.69552386134723	1.40977327660698	2.15707117398864
840	0.475961957413775	7.53333333333333	1.86666666666667	66.7296666666667	2.01933761761013	1.16887129408158	2.85811526090407
841	0.187911573813982	6.8	2.2	44	1.91692261218206	1.21788328563091	2.57550957690139
842	-0.599335625231863	5.83333333333333	5	19.5333333333333	1.76358859226136	1.49534878122122	2.10229709565305
843	0.457586438923998	7.599	1.6	52.7	2.02801665968765	1.1246826503807	2.69434158286447
844	-0.472366242202312	5.0995	4.3	27.0495	1.62914249570844	1.44001532468678	2.28055111350757
845	-1.11202332009617	3.266	5.63333333333333	10.7396666666667	1.18356599454827	1.54060521090113	1.81028811649519
846	-0.833623496929902	3.933	4.06666666666667	10.63	1.36940249344967	1.42006964440735	1.80564893525298
847	-0.502053970936176	7.4	4.3	13.6	2.00148000021012	1.44001532468678	1.92036917880838
848	-0.339274700874364	7.3	4.4	25.2	1.98787434815435	1.44831546851517	2.24052675931453
849	0.521875765170791	7.4	1.7	68.55	2.00148000021012	1.14185834543543	2.87741076978677
850	-1.05738520558428	5.0495	8	14.25	1.61928922848447	1.68179283050743	1.94291461923456
851	0.0558042139581335	5.8	2.1	35.2	1.75785791755237	1.20380134350272	2.43576657126181
852	-0.413972089317355	6.1	4.4	26	1.80828877117927	1.44831546851517	2.25810086435323
853	-0.591428392775369	4.56666666666667	3.96666666666667	18.793	1.51878354416597	1.41125803198374	2.08208774737643
854	-0.937666163751854	4.6	5.7	11.6	1.52605630349505	1.54514312517083	1.8455019027856
855	-0.303318739801423	5.6	3.2	23.9	1.7227665977411	1.33748060995284	2.21105464080654
856	-0.777892371811517	6	6.45	17.4	1.79175946922805	1.59363892392225	2.04238358858537
857	-0.792037385336707	4	4.2	12.9495	1.38629436111989	1.43156912274326	1.89698217470986
858	-0.641553675030553	5.33266666666667	4.66666666666667	16.9996666666667	1.67385142575852	1.46977784017493	2.03053323115268
859	-1.19017857978783	3.9	6.3	7.4	1.3609765531356	1.58429166494122	1.64933141052582
860	0.419568003074836	7.7495	2.25	70.05	2.04762832515497	1.22474487139159	2.89302398943914
861	-1.0639959951464	4.9995	7.8	13.3	1.60933790743377	1.67118162051699	1.90969015962331
862	-1.70580179790377	5	15.5	7.679	1.6094379124341	1.98418848323588	1.66466238747609
863	-0.365151886811919	4.799	2.8	19.699	1.56840756287611	1.2935687276168	2.10674050403165
864	-1.03405730112992	4.4	6	9.8	1.48160454092422	1.56508458007329	1.7693205386531
865	-0.58784941541296	4.599	3.6	15.6	1.52583888855779	1.37744930799686	1.98738107358058
866	0.208258302324739	6.2	1.5	31.8	1.82454929205105	1.10668191970032	2.37468921586566
867	-1.20897282092161	4.65	8.05	9.4345	1.53686721959926	1.68441449525413	1.75258754987491
868	-0.354692937641584	6.5	4.05	24.55	1.87180217690159	1.41861241350476	2.225937028924
869	-0.636338667413257	3.83333333333333	3.43333333333333	16.2363333333333	1.34373474670109	1.36122210334132	2.0073448573208
870	0.444177341499623	7.2495	1.8	61.85	1.98093250097111	1.15829218528827	2.80436750380771
871	0.550623620027653	6.8995	1.3	59.5	1.93144894520947	1.06778997237244	2.77734123043438
872	-0.0370611626610514	8.455	2.6	21.24014451	2.13475798235054	1.26982343247387	2.14678902705741
873	1.27872238588664	17.4275	1.1	100.3286461	2.85804941837842	1.02411368908445	3.16487263979255
874	0.464329660594669	20.5375	NA	19.59114717	3.02225248336339	NA	2.1038509419818
875	0.663896530625775	18.4625	NA	35.27212988	2.9157416478575	NA	2.43701342286082
876	-0.149095898155761	9.575	3.5	20.31448151	2.25915553506671	1.36778239986738	2.12300704609435
877	0.363649591269481	15.4975	2.55	29.52357238	2.74067872059394	1.26367398575231	2.33099974812302
878	0.399418843401298	10.905	1.9	35.00349837	2.38922139965359	1.17405488594402	2.43236005598283
879	0.33801717849409	8.835	1.65	32.31984965	2.17872110577166	1.13336810342735	2.38433532418765
880	0.195746328078259	13.455	NA	20.35380196	2.59935078417887	NA	2.12403361756848
881	0.217270518915371	10.1	2.4	31.81761972	2.31253542384721	1.24466595457696	2.3750180890425
882	1.41226380976076	16.0525	0.425	66.65243246	2.77586460068607	0.807415779211841	2.85728789224392
883	0.34588160464326	12.5125	2.55	37.63703088	2.52672814464134	1.26367398575231	2.47687356942874
884	0.673617193914835	27.27	1.75	18.99506566	3.3057871968575	1.1501633168956	2.08766206536676
885	1.75706470387864	50.12	NA	76.02125771	3.91442013002787	NA	2.95279816701426
886	0.400688104112648	21.445	2.45	19.14617532	3.06549151796884	1.25109855097424	2.09180168187805
887	1.22431982107878	28.345	NA	58.90257131	3.34445064777627	NA	2.77034313036533
888	1.57489382052619	41.52	0.85	60.25640901	3.72617523885763	0.960184589404188	2.78612637505512
889	-1.01454960170962	9.47	5.45	1.284749124	2.24812890719799	1.52791475743438	1.06464442083451
890	0.839358477538977	35.045	NA	20.28030069	3.55663294995229	NA	2.12211344768244
891	1.50218536848422	32.17	NA	81.73220423	3.47103434125094	NA	3.00675680727933
892	1.78388019737274	40.89	0.95	NA	3.71088553437655	0.987258544901434	NA
893	0.765385651415923	32.295	NA	19.40787314	3.47491241948444	NA	2.09891323561215
894	1.27712692006217	51.7225	NA	29.85389042	3.94589288993576	NA	2.33749254043673
895	1.46828701397349	69.7875	0.85	22.15018069	4.24545491063648	0.960184589404188	2.16942339033875
896	2.18056731318166	33.56	NA	209.5390482	3.51333488159901	NA	3.80466340968131
897	1.75564491183377	30.4425	0.55	90.14946941	3.41583965839903	0.861173529963367	3.08134831559882
898	1.69334682079907	22.5375	1.05	176.729837	3.11518058852944	1.01227223442904	3.64609071075042
899	1.06946122242228	13.095	1.45	110.2528425	2.57223047795968	1.09734199677185	3.24039123506258
900	0.371775187286735	8.0525	2.65	72.83615805	2.08598260222322	1.27588481439743	2.92137129349502
901	-0.146285912798754	5.1025	3.2	43.1851025	1.62973061570186	1.33748060995284	2.56350098519956
902	-0.989878214669727	4.005	5.75	12.4398731	1.38754358052032	1.54852050734124	1.87803632235022
903	-0.0443759157844289	5.67	1.95	24.14088991	1.73518911773966	1.18170385646189	2.21660505279668
904	0.117258424875997	5.55	1.25	22.08940219	1.71379792775834	1.05737126344056	2.16793367120888
905	-0.0380049871389825	NA	2.25	20.47467933	NA	1.22474487139159	2.1271801768705
906	0.744381107197109	14.695	1.5	45.77108381	2.68750729987088	1.10668191970032	2.60104459973166
907	-1.63918300572176	1.2825	4.7	4.632830269	0.248811298062788	1.47239544242295	1.46710635178066
908	0.610479775319446	NA	2.5	84.62668825	NA	1.25743342968294	3.03303091096648
909	0.797817172507223	13.545	2.25	91.6950698	2.60601747553706	1.22474487139159	3.0944715652178
910	-0.161394938218724	9.2675	3.25	17.9307816	2.22651365604275	1.34267480714133	2.05778409047627
911	-1.51564347644938	2.59	5.85	3.178967627	0.951657875711446	1.55520973649523	1.33527748558123
912	-0.648990987152028	4.0675	NA	18.6034417	1.40302856011106	NA	2.07681745096977
913	-0.666930446289905	4.255	4.35	19.47774182	1.44809476202534	1.44418328527283	2.10079972176548
914	0.108425623305376	5.9425	2.5	49.98305241	1.78212992025221	1.25743342968294	2.65892258907983
915	1.24161719474486	10.695	1.05	145.0668163	2.36977634253437	1.01227223442904	3.47049977022069
916	-1.16335141946446	3.635	NA	5.599943175	1.29060911098548	NA	1.53831723215231
917	-1.93563449014056	1.7	9	4.355282477	0.53062825106217	1.73205080756888	1.44462152627106
918	-0.984735703182316	3.8725	NA	8.45569036	1.35390029330889	NA	1.70524689640542
919	-1.18669134245821	3.27	NA	6.50825006	1.18478998490916	NA	1.59722484754207
920	-0.586851296324694	3.7925	3.9	24.59850019	1.33302543224055	1.40529063393063	2.2270355877959
921	-1.64118302620401	2.2675	NA	3.245004471	0.818677903007155	NA	1.34215855786566
922	-0.355868164687859	5.24	2.05	9.978008675	1.65632149833295	1.19657097839102	1.77730093473383
923	-0.721050541691693	4.78	4.6	14.96276117	1.56444054650336	1.46450027618731	1.96676710528936
924	-1.59515548363287	3.235	7.1	2.280675097	1.17402892795286	1.63235489979809	1.22889805006924
925	1.48168039247302	13.025	0.85	164.6140129	2.56687058763943	0.960184589404188	3.58192675163851
926	-0.0372684165910007	5.06	1.15	13.36355286	1.62136648329937	1.03555807634162	1.91196740396295
927	-0.789301047303964	6.58	5.4	9.403647539	1.88403474533723	1.52439824446384	1.75115297266646
928	-1.30490970987997	3.2875	5.8	5.038573089	1.19012739750388	1.55187593439632	1.4982244862601
929	-1.17469125084637	4.7725	7	7.032038626	1.56287027661777	1.62657656169779	1.62843456424406
930	1.33715831913271	13.9825	1.3	162.8958401	2.63780654771361	1.06778997237244	3.5725432770528
931	-0.449692830233684	8.0725	4.2	13.48991928	2.08846322365029	1.43156912274326	1.91647137879846
932	-0.53378916213013	5.3375	3.6	14.7272803	1.67475737855474	1.37744930799686	1.95898286900279
933	1.52466778284851	11.96	0.35	103.5957626	2.48156774852249	0.769160567313459	3.19032919328978
934	-0.560364389050164	4.6425	3.8	NA	1.53525301424472	1.39619442376833	NA
935	1.79717346992666	13.1475	0.15	101.8499577	2.57623162648136	0.622332977288478	3.17680248109485
936	1.44617990715449	13.56	0.85	147.7341464	2.60712428251225	0.960184589404188	3.4863438777155
937	-0.0480417403774291	6.9575	2.5	25.81015205	1.93982021441791	1.25743342968294	2.25396745381064
938	-0.653019100781185	4.53	4	15.65204319	1.51072193949494	1.4142135623731	1.98903653043317
939	-1.16217484936742	3.815	6.835	10.6966464	1.33894066473642	1.61690546800989	1.80847250293434
940	0.753354843698808	13.3575	2	73.49947715	2.59207802484979	1.18920711500272	2.92799993279639
941	0.265506146730129	8.765	1.75	28.52271153	2.1707665183732	1.1501633168956	2.3109880640291
942	0.608650975695557	13.115	1.7	42.68692416	2.57375661331884	1.14185834543543	2.55607572359014
943	-0.658390949228101	5.0675	NA	12.58202307	1.62284759934402	NA	1.8833785474158
944	-0.777501576788008	3.5575	1.85	2.62466697	1.26905805098187	1.16625342480678	1.27282457395069
945	-0.389866661335807	6.015	3.15	15.53441525	1.79425634942664	1.33222518176541	1.98528895999673
946	-0.253210528813856	4.635	3.595	43.39370665	1.53363619901782	1.37697077768043	2.5665911190752
947	-0.290310886053089	6.0275	NA	23.07604159	1.79633233107319	NA	2.19174653306641
948	-0.338743302731635	4.895	3.05	24.0861771	1.58821427598247	1.32152371134887	2.2153480579127
949	-0.241315912148498	4.675	2.72	28.93747828	1.54222916274065	1.28422827030363	2.31934401911599
950	-0.989124669124557	3.0975	3.905	8.160411095	1.13059533452116	1.40574083121212	1.69016073984948
951	-1.08476061261945	2.885	3.95	6.432528972	1.05952489996006	1.40977327660698	1.59255865895061
952	0.448486238207013	8.28	NA	64.69702867	2.11384296839717	NA	2.83609702195922
953	-0.129278227357516	4.6075	1.53	17.44510256	1.52768541056184	1.1121743063411	2.04370582023111
954	-0.353566851018577	4.155	NA	34.40660928	1.42431242830741	NA	2.42192376610596
955	0.591364692847547	7.345	1.705	81.84990278	1.99401980962584	1.14269702271427	3.00783869407124
956	0.150832360033493	5.86	2.75	64.16164515	1.76814960358892	1.2877547884507	2.8302113791606
957	0.791621592454361	10.4475	NA	88.25000906	2.34636271533993	NA	3.06498737293371
958	0.828844275232992	12.33	NA	78.18587801	2.51203531717625	NA	2.97359679084223
959	0.151409462964043	6.89	3.09	61.85325189	1.93007108502557	1.32583542837137	2.80440436441743
960	-1.85133086772655	2.53	10.31	4.204387381	0.928219302739429	1.79190370042602	1.43194283585467
961	0.275574472644147	8.19	2.37	48.55720441	2.10291389786498	1.24075800695948	2.63975376987292
962	0.220687270635782	6.575	2.19	49.83452964	1.88327457806383	1.2164969620574	2.65694516202394
963	0.718671404383566	14.35	2.5	80.98473659	2.66374994220563	1.25743342968294	2.99985866214175
964	0.555816951574987	9.62	1.95	64.32227864	2.26384426467762	1.18170385646189	2.8319811301171
965	-0.0666657336846578	9.1075	3.625	30.13326474	2.20909824990058	1.37983451053595	2.34294204912886
966	-0.392044430102492	5.445	3.5	NA	1.69469775638492	1.36778239986738	NA
967	1.58470659414538	28.8625	0.15	21.50452949	3.36254317468061	0.622332977288478	2.15343856413266
968	-0.504789112536871	9.17	5.25	14.32536229	2.21593728626837	1.51370005201755	1.94547835607373
969	-0.750171358093828	2.5075	0.75	0.804340633	0.919286240853953	0.9306048591021	0.947021856193676
970	0.209963340926839	10.42	2.35	28.87052856	2.34372703632522	1.23813204936937	2.31800134566632
971	0.226287206294364	11.59	2.75	33.07980931	2.45014265735166	1.2877547884507	2.39822954707071
972	0.203010675512981	8.2825	2.65	45.84034386	2.11414485519191	1.27588481439743	2.60202800633928
973	0.564397269249104	22.6625	1.05	7.61457503	3.12071157608097	1.01227223442904	1.66115981885379
974	-0.597751059299716	6.5125	4.55	13.4732771	1.87372340707949	1.4605043309659	1.91588002930996
975	-0.531470151467702	6.1475	3.95	14.08031049	1.81604549510821	1.40977327660698	1.93710453526963
976	-0.979351397202717	5.3775	5.65	7.121430604	1.68222358215975	1.54174344973505	1.63358528094465
977	0.513656979514835	8.0375	0.95	30.99561485	2.08411808956374	0.987258544901434	2.35952761179174
978	-1.1105625149786	4.285	4.95	4.423171523	1.45512055204974	1.49159630802999	1.45021851413285
979	0.330774490730714	10.62	2.85	52.07739725	2.36273901581379	1.29930531501007	2.68634828144717
980	-0.164264879195827	6.435	1.85	11.91975391	1.86175184104809	1.16625342480678	1.85809032641449
981	-1.55753072729513	3.2	6.75	2.411907551	1.16315080980568	1.61185489773531	1.24620693663196
982	0.250216962838822	9.7975	2.95	48.82639716	2.28212725109165	1.31055576139734	2.64340477309603
983	-0.371696186041048	5.6025	3.05	17.51787096	1.72321292669295	1.32152371134887	2.04583371169283
984	-0.0887030253912999	9.2375	3.75	29.251398	2.22327128627432	1.39157884185687	2.32560877122474
985	-0.510341018179751	6.8375	3.75	11.3366964	1.9224221677481	1.39157884185687	1.83493899051192
986	0.423609889299917	7.23	1.835	60.2670589	1.97823903617067	1.16388217548616	2.78624947388185
987	0.471756970934249	9.7125	NA	55.75971352	2.27341371569377	NA	2.73262560527668
988	-0.252554368857319	4.6525	2.675	27.43245169	1.53740470953427	1.2788833892813	2.28858030280574
989	0.338498079286762	6.665	NA	68.85417774	1.89686995363067	NA	2.88059746440311
990	1.58781718636171	19.3775	0.9	146.3728554	2.96411259917353	0.974003746425297	3.47828477871049
991	1.73806141552838	15.7225	0.565	170.5183544	2.75509280743552	0.86698605462755	3.61362251274079
992	0.504710891009272	9.7125	2.175	63.8216003	2.27341371569377	1.21440854755525	2.82645400418464
993	0.392309309713858	7.7675	0.85	19.40171529	2.04994836228507	0.960184589404188	2.09874672675668
994	0.312526656474105	7.3125	1.84	44.59910746	1.98958521255797	1.16467420192303	2.58423224939837
995	0.418699548547107	6.76	2.14	76.93361321	1.91102289005487	1.20949323430633	2.96161794181397
996	-0.159879281257068	5.12	3.225	41.89603775	1.63315443905142	1.340085258335	2.54415307460851
997	-1.11884387069646	3.1675	5.87	12.18915436	1.15294263321316	1.5565372748242	1.86850125642521
998	-0.02018021509429	6.2825	NA	38.38707648	1.83776799043561	NA	2.4891224365518
999	-0.712858104820897	4.0325	NA	16.1784469	1.39438653101723	NA	2.00555329347933
1000	-0.845259663429214	3.2325	NA	16.84754176	1.17325583166388	NA	2.02597524913483
1001	2.11741194922037	NA	0.475	191.8833243	NA	0.830182171336214	3.72185379200552
1002	-1.49890534725364	1.97	NA	7.115186979	0.678033542749897	NA	1.63322710681022
1003	-0.234894373546497	3.5675	1.825	23.90519305	1.27186507036885	1.16229325413625	2.21117473685097
1004	1.56349731670493	13.255	0.645	155.415788	2.58437483974099	0.896169024353359	3.53080541271955
1005	0.624181875762151	6.6675	1.33	75.92530943	1.89724497707403	1.07389769506554	2.95186602610682
1006	2.308871724337	20.2925	0.45	332.0741488	3.01025135965319	0.81903625881272	4.26882908614681
1007	0.684172931067183	6.7325	1.115	72.57431656	1.90694654570362	1.02758727322653	2.91874220921664
1008	1.95448742439332	16.0425	0.56	248.7011182	2.77524145064253	0.865061545414422	3.97117873712707
1009	-0.404816179411841	5.3	NA	NA	1.66770682055808	NA	NA
1010	-1.03332867596168	3.3525	4.85	9.757805088	1.2097063361737	1.48400524074362	1.76741295782991
1011	-0.165887454923915	6.81	2.95	24.04841311	1.91839212016142	1.31055576139734	2.21447920256453
1012	-0.723080489058848	4.4325	3.45	9.159018754	1.48896375896623	1.36287107317628	1.73965142466548
1013	-0.36491699271512	5.5575	NA	22.06459646	1.71514836685621	NA	2.16732478376602
1014	-0.183566565198038	5.6425	NA	31.94676797	1.73032722970955	NA	2.37742448880266
1015	0.430234779902427	5.955	1.385	56.0308736	1.78423120280726	1.08483189001521	2.7359417607981
1016	-0.107738645976235	NA	2.1	15.39199769	NA	1.20380134350272	1.98072301265947
1017	-0.35205505070881	4.3925	2.24	16.17447692	1.47989854107912	1.2233817698125	2.00543024799661
1018	-0.004741081293812	6.155	3.06	46.74331655	1.81726475963642	1.32260559822405	2.61474824903877
1019	-0.949244529669787	3.315	NA	12.42433467	1.19845762363783	NA	1.87744959179103
1020	-0.0587105087333516	6.7075	3.875	51.22511848	1.90322630331764	1.40303313164834	2.67528924042376
1021	0.333243915664546	8.64	1.9	39.6238617	2.15640258281596	1.17405488594402	2.50893378549959
1022	0.212797483445478	8.2025	NA	42.58194036	2.10443898585312	NA	2.55450267521638
1023	-0.989892504737278	3.51	4.64	9.587619339	1.25561603747777	1.46767364316928	1.75965567990352
1024	-0.0651368164758837	NA	1.45	9.052778689	NA	1.09734199677185	1.73458455821338
1025	-0.0426174073579642	NA	NA	29.3229838	NA	NA	2.32703031011244
1026	-0.204609271919591	4.4775	2.255	25.80993373	1.49906485495273	1.22542471893141	2.25396268739417
1027	2.4743783341804	26.85	0.565	396.5238531	3.29026582095487	0.86698605462755	4.4623880037948
1028	-1.82549434493286	1.7075	9.8	9.146751535	0.535030312462808	1.7693205386531	1.73906862719192
1029	-1.14054317924718	2.52	NA	12.21449248	0.924258901523332	NA	1.86947153389693
1030	0.215801903005791	6.4175	2.44	58.2146093	1.85902863376316	1.24981996110693	2.76221829099747
1031	-0.227496716654945	5.98	3.26	28.33869033	1.78842056796254	1.34370644432732	2.30725153649463
1032	-0.645399452987985	4.5	4.635	21.6567092	1.50407739677627	1.46727809707673	2.15723827029817
1033	-1.10126940577116	2.8425	3.755	5.422465689	1.04468394664255	1.39204246972124	1.52598127026776
1034	0.266937189709113	6.51	2.275	59.64591186	1.87333945622048	1.22813285637175	2.7790423854207
1035	0.895229578368916	9.0075	1.205	92.91902967	2.19805756364011	1.0477236849499	3.10474664518348
1036	0.015906159404696	5.7925	2.745	45.80091229	1.75656397732439	1.28716904584366	2.60146826379561
1037	-0.723413301934863	3.9375	NA	16.39794673	1.37054600415175	NA	2.01232150236596
1038	0.62544479515245	8.35	1.895	86.26164819	2.12226153886276	1.17328171800025	3.04757525039174
1039	-0.85477752728787	3.3825	5.065	20.15325741	1.21861508106281	1.50018515090151	2.11878218660237
1040	-0.393443646613561	4.5175	3.035	22.63609286	1.50795874348425	1.31989588188555	2.18122449790785
1041	0.00913529999530624	5.175	2.695	50.53706187	1.64383933915143	1.28126715244644	2.66625999999715
1042	-2.4725051244011	NA	NA	0.095912196	NA	NA	0.556504215785501
1043	-0.973403594186236	2.68	3.105	6.839743845	0.985816794522765	1.32744153116836	1.6171859491134
1044	-1.0509764770949	2.9775	4.32	8.661293059	1.09108402224732	1.44168684848085	1.7155195963263
1045	-0.253129658476294	4.26	1.925	18.58502086	1.44926916028128	1.17789799751556	2.07630315183823
1046	-0.848291224533997	3.105	2.835	7.073773814	1.13301371538544	1.29759231812163	1.63084539727191
1047	-0.734510286849081	3.1175	2.765	10.59960616	1.13703139857205	1.28950723721567	1.80435684806551
1048	1.41959025548457	11.8525	0.825	155.4460423	2.47253881579414	0.953045175334961	3.53097723285836
1049	-1.45583677335077	2.1525	6.28	7.807768789	0.766629957319749	1.5830327909517	1.67159758881958
1050	0.233250526163227	5.235	0.825	20.4351321	1.6553668443225	0.953045175334961	2.12615225985387
1051	-1.00363408279177	3.2375	5.86	17.6831581	1.17480142702566	1.5558739304269	2.05064251645745
1052	0.0294124650659554	6.1125	2.465	38.10455634	1.81033585480099	1.25300911681071	2.48452989847767
1053	-0.678319531021083	0.7525	0.68	16.18277659	-0.284354282359106	0.90808651852317	2.00568746199346
1054	-1.01752106432831	2.1225	3.33	10.46725056	0.752594639203365	1.35086222801937	1.79869759948816
1055	-0.273728865144898	4.315	1.85	15.89730114	1.46209732453539	1.16625342480678	1.99678290667855
1056	-0.753256225782501	3.665	4.6	20.58594945	1.29882833533861	1.46450027618731	2.1300643582107
1057	0.270411810439061	5.74	0.85	20.78620457	1.74745921033147	0.960184589404188	2.13522575515418
1058	0.968799365728141	10.5075	0.35	29.0898419	2.35208928789713	0.769160567313459	2.32239100229775
1059	0.106690042566339	5.73	0.95	13.75073249	1.74571553072665	0.987258544901434	1.92566819861676
1060	0.370497320538312	9.76	1.05	16.58780701	2.278292400425	1.01227223442904	2.0181211947688
1061	1.1770962269296	9.795	0.35	56.84946218	2.2818720513965	0.769160567313459	2.74588022925532
1062	-0.738596261804504	4.4375	3.6	9.433225769	1.49009115480153	1.37744930799686	1.75252837041384
1063	0.00207252455183892	8.4575	2.9	28.67635167	2.13505362167273	1.30496691015238	2.31409388342688
1064	-0.686798581903091	5.5725	5.15	NA	1.71784378627789	1.50643989046428	NA
1065	-0.699030175217432	6.72	4.45	8.147549251	1.90508815453506	1.45241258290229	1.68949436888233
1066	0.0126237292855636	8.675	3.9	45.27221112	2.16044532583292	1.40529063393063	2.59392805616154
1067	-0.349945040747967	8.27	4.85	24.24591701	2.1126345090356	1.48400524074362	2.21901201407801
1068	-0.431006977913891	6.9575	3.75	14.74905647	1.93982021441791	1.39157884185687	1.95970661958025
1069	-0.889973880282264	6.1125	6.15	9.978393889	1.81033585480099	1.57477596931356	1.77731808823893
1070	-0.874321262512367	5.075	4.55	7.183016842	1.62432652492785	1.4605043309659	1.63710570214385
1071	-0.307522528489944	7.68	4.25	24.24725956	2.03861954715958	1.43581085551295	2.21904273133981
1072	-1.24282299486625	3.5275	4.45	2.592543692	1.26058940474483	1.45241258290229	1.2689120484299
1073	-0.313550375880766	6.3025	3.5	22.60982617	1.84094638007994	1.36778239986738	2.18059145474071
1074	-0.751453374920982	6.5675	NA	5.840254677	1.88213324257756	NA	1.55456163827321
1075	0.460164250106668	12.4875	1.25	19.38921729	2.52472814397467	1.05737126344056	2.09840865774024
1076	0.539970209051956	11.1525	1.95	51.73058419	2.41166368802028	1.18170385646189	2.68186458761181
1077	-0.683877415506863	4.0575	1.95	3.540429992	1.40056702040661	1.18170385646189	1.37171536327246
1078	0.109115081776036	6.74	1.55	21.65951916	1.90805992492422	1.11579118109029	2.15730824235941
1079	-0.199029200738547	11.39	4.05	17.14399585	2.43273577745909	1.41861241350476	2.03482944389018
1080	0.0766794043697575	5.88	1.25	17.62508966	1.77155676191054	1.05737126344056	2.04895695032221
1081	-0.528716919853053	5.52	4.4	20.95297078	1.708377860289	1.44831546851517	2.13949562053215
1082	0.293000786716423	9.1475	1.35	20.22020019	2.21348061791122	1.07791233588925	2.12053948111242
1083	-0.35841578424177	4.6225	2	11.86271589	1.53093568427914	1.18920711500272	1.85586350813563
1084	1.16328579947245	7.6025	0.075	25.15248265	2.02847714056938	0.523317569696053	2.23946982223017
1085	-0.0636919224507426	9.01	1.85	9.508026549	2.19833507162025	1.16625342480678	1.75599225646207
1086	0.396234101320448	8.125	0.95	21.15324127	2.0949457282158	0.987258544901434	2.14458977353761
1087	-0.0959065254698552	7.235	1.65	10.23165551	1.97893036008345	1.13336810342735	1.7884898399795
1088	0.726690222231623	9.3925	0.35	15.69877548	2.23991149846599	0.769160567313459	1.99051953713957
1089	-0.477431585647171	5.1325	2.575	10.01041567	1.63559286991095	1.26675990368661	1.77874227857498
1090	0.646674593958138	9.62	0.76	27.66370758	2.26384426467762	0.933691484757216	2.29338831973229
1091	-1.24688792113162	4.475	5.35	2.500760244	1.49850635172682	1.52085722579211	1.2575290144055
1092	0.311477046904965	11.4275	1.65	20.38571244	2.43602273122376	1.13336810342735	2.12486563804485
1093	-0.491750436103877	5.465	1.915	4.387530771	1.6983641216285	1.17636527078531	1.44728827527301
1094	0.396096214177046	6.4925	0.52	14.2047088	1.87064766455477	0.84918210949878	1.94136896992383
1095	0.0208069264440847	7.6725	NA	31.76588788	2.03764250751175	NA	2.3740521223932
1096	-0.603941881359576	NA	4.05	14.83380971	NA	1.41861241350476	1.96251586323205
1097	0.950284025567201	12.3875	0.35	21.51532342	2.51668789965611	0.769160567313459	2.15370873618247
1098	-0.0779976231067281	8.4375	2.45	16.78186467	2.13268605619865	1.25109855097424	2.02399788174209
1099	0.220373120799858	4.445	0.575	16.24012606	1.49177986896587	0.870797074182702	2.00746207349566
1100	-0.821731217703023	5.125	4.1	6.81320286	1.63413052502447	1.42297072110836	1.61561482640867
1101	-0.0245860530561467	8.915	2.25	15.93518482	2.1877352513151	1.22474487139159	1.99797144142395
1102	-0.896179223772338	4.475	3.8	5.364594422	1.49850635172682	1.39619442376833	1.52189336421577
1103	0.0741414384319522	8.9725	NA	28.4747333	2.19416434403963	NA	2.31001561856568
1104	-0.820952956219183	4.335	NA	10.8036691	1.46672161023251	NA	1.81297918725345
1105	0.267596415205334	9.365	NA	39.82480186	2.23697933589605	NA	2.51210857481286
1106	-0.341369302619679	6.4175	3	15.10145586	1.85902863376316	1.31607401295249	1.97130899870129
1107	-0.0396426212769492	10.0225	3.2	23.08380594	2.30483256553453	1.33748060995284	2.19193087296239
1108	-0.717655971229694	6.215	NA	7.264134438	1.82696572496267	NA	1.6417082033033
1109	-0.551824402949814	7.295	3.95	9.590341228	1.98718918197475	1.40977327660698	1.7597805565139
1110	-0.6379440360431	8.9325	NA	4.292920274	2.18969631091543	NA	1.43942223081993
1111	0.596440811237169	12.35	2.15	59.61663966	2.51365606307399	1.21090372443953	2.77870135760563
1112	-0.328250815116943	7.37	3.15	13.73905102	1.99741770620125	1.33222518176541	1.92525909668445
1113	-1.17072936149108	4.52	7.45	9.426676133	1.50851199384414	1.65211041180402	1.75222408922159
1114	-0.651687941738061	6.125	2.6	3.180159755	1.81237875643079	1.26982343247387	1.33540265183497
1115	-0.366644028426188	6.0025	2.75	13.10344959	1.79217604911327	1.2877547884507	1.90259526056392
1116	-0.551751518501685	6.495	4.45	15.24647617	1.87103265012256	1.45241258290229	1.97602470422008
1117	0.331550415256526	10.255	1.4	20.24916689	2.32776539152434	1.08775730593728	2.12129852478856
1118	1.32467160397852	8.795	0.075	33.288082	2.17418337818952	0.523317569696053	2.40199552051233
1119	-0.428313154778334	6.545	2.35	6.282144835	1.87870139936186	1.23813204936937	1.58316793861742
1120	0.0719001756420151	9.325	2.15	19.11917549	2.23269896552988	1.21090372443953	2.09106382979445
1121	0.507220432932212	7.555	1.1	39.26197042	2.0222095957247	1.02411368908445	2.50318543335535
1122	2.02113721812867	25.31	0.3	NA	3.23119957455703	0.740082804492285	NA
1123	1.50466557639286	22.0525	0.75	NA	3.09342597415078	0.9306048591021	NA
1124	1.60964623168082	20.43	0.55	NA	3.01700440882953	0.861173529963367	NA
1125	2.04472904799948	23.9525	0.15	94.11535103	3.17607270254289	0.622332977288478	3.11469206601786
1126	-0.378406756059652	8.64	3.6	11.28865762	2.15640258281596	1.37744930799686	1.83299202452012
1127	1.09601829842931	21.335	0.55	24.22025352	3.06034891663996	0.861173529963367	2.21842459341565
1128	0.0297618419670343	12.29	NA	15.84635142	2.50878592357794	NA	1.99518109343881
1129	0.985541663868086	21.5325	0.75	23.95840568	3.06956342168119	0.9306048591021	2.21240422213616
1130	1.33945286401333	19.09	0.25	28.17275973	2.94916463773766	0.707106781186548	2.30386670175519
1131	1.83280099981422	29.6025	0.25	62.0173081	3.38785881722297	0.707106781186548	2.80626208019975
1132	0.744782441642177	15.3775	0.85	21.44316206	2.73290540210039	0.960184589404188	2.1519006015617
1133	0.58294758578639	20.35	1.85	24.11916697	3.0130809118886	1.16625342480678	2.21610623693473
1134	0.331190617135398	18.2375	NA	17.27370026	2.9034799138489	NA	2.03866724311141
1135	0.983334523589405	61.8775	2.95	33.41723278	4.12515662411304	1.31055576139734	2.40432194824613
1136	-0.828738822223487	10.2025	6.4	5.132824476	2.32263278829782	1.5905414575341	1.50518230227757
1137	0.245166563488981	25.6025	3.55	16.46632402	3.24269000296746	1.37264138366205	2.01441600929382
1138	0.136285020404544	NA	2.75	40.53554976	NA	1.2877547884507	2.52324265003615
1139	1.37120806015058	43.755	0.75	28.0912686	3.77860589198779	0.9306048591021	2.30219887887517
1140	0.13254528606841	NA	1.75	20.63496064	NA	1.1501633168956	2.13133104635302
1141	0.954971740834114	36.7075	1.55	25.11097201	3.60298109385496	1.11579118109029	2.23854526723704
1142	1.79916894459842	60.8575	1.45	NA	4.10853506574144	1.09734199677185	NA
1143	1.76453204478186	34.965	0.35	55.00854836	3.55434756115583	0.769160567313459	2.72337562503174
1144	0.499519454057056	12.995	1.05	16.24326844	2.56456466809345	1.01227223442904	2.00755917482006
1145	0.43319976312423	17.8575	2.45	27.99962	2.88242358804699	1.25109855097424	2.30031882907184
1146	1.01437459699428	20.845	1.65	NA	3.03711411133276	1.13336810342735	NA
1147	0.902770086462355	25.1875	2.35	61.72364503	3.2263478397069	1.23813204936937	2.80293412644681
1148	2.46787773295862	55.1325	0.35	NA	4.00973937893422	0.769160567313459	NA
1149	1.44356179733666	24.3275	1.05	97.79336153	3.19160739771401	1.01227223442904	3.14468640890254
1150	1.85732732904549	30.36	0.45	97.63039657	3.41312595252743	0.81903625881272	3.14337549615901
1151	1.0177522747141	27.005	0.95	25.2191806	3.29602203404485	0.987258544901434	2.24095297347066
1152	1.0514806473453	37.3	2.45	59.33187181	3.61899332664977	1.25109855097424	2.77537717595761
1153	1.08249284794059	19.0325	0.35	16.99019518	2.94614804419823	0.769160567313459	2.03025034048838
1154	-0.189102146907993	18.04	5.05	12.98156313	2.89259151463448	1.4990732154983	1.89815532411488
1155	1.31583829911078	40.3025	0.95	35.0128862	3.69641350176802	0.987258544901434	2.432523127444
1156	0.925592625755598	25.7775	1.15	25.79848809	3.24950201840996	1.03555807634162	2.25371276098007
1157	1.63597692333513	40.76	0.45	39.77574623	3.70770120835452	0.81903625881272	2.51133462222723
1158	-0.0866972054309073	11.3	2.05	6.778598708	2.42480272571829	1.19657097839102	1.61355948693508
1159	1.22142113041689	23.765	NA	71.96712183	3.16821391006597	NA	2.91261802992964
1160	0.706172288326162	26.35	2.7	41.87271278	3.27146827498737	1.2818610191887	2.54379889620307
1161	0.821803953695919	23.41	1.65	34.67500889	3.15316328150282	1.13336810342735	2.42663325680455
1162	0.832288657159004	22.6775	1.1	21.92386564	3.12137324350696	1.02411368908445	2.1638606184273
1163	1.06830596513147	19.22	1.35	67.48413584	2.95595140354215	1.07791233588925	2.86615994735325
1164	0.615475368401146	13.3825	0.95	20.05726563	2.5939478832854	0.987258544901434	2.11625467999189
1165	1.27222489256741	24.3775	0.85	52.81792045	3.19366057572714	0.960184589404188	2.69584752083702
1166	0.862018977773925	36.475	NA	20.07950513	3.59662709440885	NA	2.1168410621298
1167	1.33136353521326	46.0975	1.65	58.00916175	3.83075871859718	1.13336810342735	2.7597779947793
1168	-0.400960898573969	14.7675	5.05	8.198979941	2.69242882019925	1.4990732154983	1.69215427697611
1169	-0.113928560968847	12.54	2.75	9.08754653	2.52892353520477	1.2877547884507	1.73624761383895
1170	1.6181871811995	40.41	0.45	38.27261348	3.69907727909038	0.81903625881272	2.487264835075
1171	1.2416241084171	25.555	0.85	45.91835445	3.24083299222024	0.960184589404188	2.60313432618634
1172	-0.294388422204293	14.92	5.125	12.65691559	2.70270259477561	1.50460834921728	1.8861749421129
1173	0.652769521345293	NA	1.075	33.90037103	NA	1.01824460109857	2.41296550194315
1174	1.29594916955755	22.5675	0.45	33.40356335	3.11651081819017	0.81903625881272	2.40407603655272
1175	0.285397234416132	19.015	2.975	21.93751989	2.94522814138022	1.31332358201094	2.16419745450771
1176	-0.724764938424633	9.7175	4.55	3.440306987	2.27392838374424	1.4605043309659	1.3619127928769
1177	1.26028802920006	20.915	NA	88.3722045	3.04046660489416	NA	3.066047806724
1178	-0.429506671345156	9.3925	3.55	7.60653886	2.23991149846599	1.37264138366205	1.66072136204294
1179	1.17088729710448	22.4875	NA	70.36739175	3.11295959927665	NA	2.89629545948651
1180	0.30938149289603	12.9175	1.95	21.59908692	2.5585829811792	1.18170385646189	2.15580188854244
1181	0.31380607735196	12.16	1.55	16.91745905	2.49815187653802	1.11579118109029	2.02807393494471
1182	0.828880507735983	14.25	0.85	31.14860251	2.65675690671466	0.960184589404188	2.36243376791115
1183	-0.893961191660803	6.4375	4.6	4.032889388	1.86214026598985	1.46450027618731	1.41711168027909
1184	0.0730951844852921	9.4575	2.15	18.77124538	2.24680807752505	1.21090372443953	2.08148493378269
1185	0.593546396544024	21.295	NA	24.8421666	3.05847230337518	NA	2.23253032894723
1186	1.86386394164294	48.46	0.27	38.53750192	3.88073871538838	0.720843424240426	2.49155736002097
1187	1.11057403696402	31.8175	2.25	74.34875011	3.46001645288406	1.22474487139159	2.93642165371925
1188	0.997194782950892	15.855	0.7	35.52310341	2.76348490799031	0.914691219228694	2.44133695414326
1189	1.19060300094426	18.6625	0.75	52.39882554	2.92651616286531	0.9306048591021	2.69048384220213
1190	0.813379317350462	22.8075	0.85	14.34213261	3.12708942923749	0.960184589404188	1.94604748620588
1191	1.24931328631514	11.5375	0.15	29.16371736	2.44560259982897	0.622332977288478	2.32386406423244
1192	1.05425557884527	32.9975	1.25	29.80138613	3.49643180102097	1.05737126344056	2.33646411994511
1193	0.932658685398146	11.8575	0.25	15.50471921	2.4729605787696	0.707106781186548	1.98433949506193
1194	0.697589221884223	11.515	0.55	16.97607974	2.44365053327265	0.861173529963367	2.02982852647677
1195	0.0196118233659194	10.5975	2.15	12.85441417	2.36061812424466	1.21090372443953	1.89349024570231
1196	1.34599896745503	34.9125	0.75	35.72467015	3.5528449312713	0.9306048591021	2.44479279444116
1197	1.47623558897774	36.375	0.45	29.23625138	3.59388172549166	0.81903625881272	2.32530765780154
1198	0.240559658757869	11.7975	1.75	16.69467032	2.46788764461841	1.1501633168956	2.02136369766845
1199	1.4326826559484	30.54	0.35	25.77628009	3.41903729979049	0.769160567313459	2.2532275909024
1200	0.150354019205889	14.31	2.18	12.65571401	2.66095859356836	1.21510588263877	1.8861301746741
1201	0.214154258156505	18.215	2.515	13.66900859	2.90224543046053	1.25931535078207	1.9228006227224
1202	1.29753280170897	23.025	0.5	36.13404052	3.13658058214137	0.840896415253715	2.45176664165987
1203	1.91711123756516	35.515	0.475	98.43587419	3.56995514244977	0.830182171336214	3.1498389614441
1204	1.63620396883677	52.8075	0.675	41.84335324	3.96665322607926	0.90641261920703	2.54335287535915
1205	2.17297597579104	34.8725	0.345	NA	3.55169855298425	0.766398725353544	NA
1206	1.51917538930694	24.3	0.24	33.13559266	3.1904763503465	0.699927102316117	2.39923995768474
1207	-0.1541182588189	6.7725	1.87	11.52280969	1.91287029497711	1.16939276255574	1.84242406380518
1208	1.48359896976789	42.4675	0.705	38.06371715	3.74873907751133	0.916320239429062	2.48386392172597
1209	0.183905876090774	9.565	1.145	9.812186205	2.25811060289222	1.03443062984022	1.76987031558818
1210	1.15161462352345	22.4575	0.28	12.95332058	3.11162463412122	0.727427152512826	1.89712207915466
1211	1.40674839605389	24.255	0.52	47.37962083	3.18862278169718	0.84918210949878	2.62360164906762
1212	0.375615600571261	24.255	2.885	19.18173516	3.18862278169718	1.30327616994492	2.09277227235927
1213	1.63808446774485	37.4275	0.425	42.47581509	3.62240572834185	0.807415779211841	2.55290956426568
1214	0.837492684855318	26.255	1.295	22.24735799	3.26785644708982	1.06676176706615	2.1717989099395
1215	1.03817544281096	29.9575	1.215	31.39984117	3.39977971057453	1.04989065347417	2.36718316110443
1216	1.32773449088652	35.21	0.65	28.65657483	3.56133013316696	0.897900760011848	2.31369479757304
1217	1.76328704293589	48.425	0.7	67.02437529	3.88001620929306	0.914691219228694	2.86126573290392
1218	1.8864806894813	47.495	0.3	45.83975312	3.86062444234215	0.740082804492285	2.60201962327906
1219	1.70673420146427	29.245	0.55	84.15094887	3.37570861889499	0.861173529963367	3.02875925580954
1220	1.16219278144467	20.55	0.85	48.88286591	3.02286094094224	0.960184589404188	2.64416873008445
1221	1.51353149667969	26.6925	0.45	49.08051317	3.28438262707032	0.81903625881272	2.64683746767217
1222	1.53490813837493	29.5375	0.95	89.28682359	3.38566064251303	0.987258544901434	3.0739503125317
1223	1.7334261041009	38.105	NA	98.52710946	3.64034550711808	NA	3.15056856480619
1224	1.75107389298513	58.0825	0.65	48.73094698	4.06186441366731	0.897900760011848	2.64211193431366
1225	2.28003082857094	56.65	0.55	NA	4.03689198747402	0.861173529963367	NA
1226	1.70385182288214	30.0825	0.35	56.47856588	3.40394360733018	0.769160567313459	2.74139057368419
1227	1.5961063947398	41.09	NA	72.65572436	3.71576478289532	NA	2.91956036538459
1228	2.40090798460147	220.22	0.35	28.81412536	5.39462704668544	0.769160567313459	2.31686836859267
1229	1.68392967619913	54.3675	0.35	24.14578082	3.99576654886101	0.769160567313459	2.21671731452668
1230	2.17299063183041	125.42	NA	53.49573736	4.83166810511487	NA	2.7044552178374
1231	0.508904511384608	14.31	2.45	46.85985986	2.66095859356836	1.25109855097424	2.61637654018412
1232	1.00272469674953	18.2925	0.95	41.4219213	2.90649113977605	0.987258544901434	2.53692460035595
1233	0.621004586358772	21.2775	1.75	23.45550807	3.05765017636898	1.1501633168956	2.20070186329598
1234	0.112565187884565	17.08	3.3	17.55377395	2.83790818836042	1.34780941251295	2.04688114437705
1235	1.20542148906182	26.31	NA	62.240999	3.2699490950522	NA	2.80878914894135
1236	1.21893336804177	25.0425	0.975	51.15623737	3.22057438150378	0.99369053679029	2.67438943827083
1237	1.31892644695031	31.8375	0.95	48.06481163	3.46064484030558	0.987258544901434	2.63303608576602
1238	1.10789704055503	23.1775	1.2	52.56821288	3.143181980499	1.04663513939211	2.69265556301196
1239	1.31579750808948	24.565	0.925	63.57064501	3.20132266562061	0.980698324197389	2.82367139647067
1240	0.423913017453267	90.11	5.95	10.94988836	4.50103114624695	1.56181374802826	1.81908261295821
1241	-0.202066831596096	10.8725	2.9	9.339319119	2.38623666548966	1.30496691015238	1.74815043987138
1242	1.64122295470834	35.835	1.05	NA	3.57892506944588	1.01227223442904	NA
1243	1.25721740897496	24.3525	1.05	62.96834502	3.19263451366297	1.01227223442904	2.81695928375603
1244	-0.546325053098948	11.9525	4.55	5.111603437	2.48094046151812	1.4605043309659	1.50362413609852
1245	1.62459857354984	36.7	0.45	44.18407242	3.60277675506052	0.81903625881272	2.57819899936528
1246	1.15567379203881	36.88	2	60.88288776	3.60766939868839	1.18920711500272	2.79334006720561
1247	1.5146085413635	51.69	1.05	48.99405302	3.94526433920795	1.01227223442904	2.64567103072638
1248	1.5457379978202	34.385	0.45	38.67528122	3.5376204227718	0.81903625881272	2.49378133489658
1249	0.50209969281738	13.2775	1.55	27.29071476	2.58607087331442	1.11579118109029	2.28561842082081
1250	1.20771686932793	29.23	1.55	67.88337423	3.37519557912315	1.11579118109029	2.87038964960883
1251	0.850502024201538	35.2975	1.5	18.08045968	3.56381213990154	1.10668191970032	2.06206507622126
1252	-0.346021123508319	30.805	7	5.609095149	3.42767701446653	1.62657656169779	1.53894536438649
1253	1.46872636552191	31.57	0.95	71.00072662	3.4522073025699	0.987258544901434	2.90279053499051
1254	1.13341906205341	48.2025	2	41.14986915	3.87541088693141	1.18920711500272	2.53274877888651
1255	0.726031430555485	16.2025	0.75	15.76193727	2.78516555131973	0.9306048591021	1.99251866650972
1256	1.35365012944952	30.2995	0.45	26.15679231	3.411131210729	0.81903625881272	2.26149754695707
1257	3.8328826731288	190.62	0.075	NA	5.25028191750948	0.523317569696053	NA
1258	1.7302063221338	46.8075	0.65	60.08098301	3.84604344649417	0.897900760011848	2.7840963274524
1259	2.71173919640776	51.85	0.175	190.3692484	3.94835493467554	0.646784363808401	3.71449004549688
1260	-1.95127840646788	1.2925	6.965	3.237559646	0.256578327400447	1.62453951754931	1.34138808560292
1261	-1.87776408662806	1.0225	7.225	8.477175494	0.0222506089348197	1.63949260783424	1.70632908480484
1262	-2.47924261795923	1.5725	13.2	1.194129297	0.452666709592459	1.90609035066992	1.04535268335687
1263	-1.24018817636667	5.73	6.95	3.361485189	1.74571553072665	1.62366414793602	1.35404407304093
1264	-0.211866080096158	12.47	2.665	5.635410091	2.52332575969195	1.27768649195781	1.54074717930939
1265	-1.50628459601274	5.1025	8.05	1.774776028	1.62973061570186	1.68441449525413	1.15421280602925
1266	0.318178889878793	13.4975	2.56	31.49933381	2.60250448311031	1.26491106406735	2.36905608437725
1267	0.209493579774559	12.74	2.135	18.29831776	2.54474665014402	1.20878613477333	2.06824884880527
1268	0.993906988353033	18.6925	0.92	37.91034019	2.92812237389193	0.979370361335559	2.48135796234031
1269	-0.094100012010921	6.55	2.44	23.49770481	1.87946504964716	1.24981996110693	2.20169096852006
1270	1.14852911693803	18.165	1.545	99.41782031	2.89949666567317	1.11489025893386	3.15766504320447
1271	0.0178018647142478	8.9075	3.335	34.83205546	2.18689361849785	1.35136902316687	2.42937621845794
1272	-0.0711009057624017	11.8025	2.2	7.683261719	2.4683113734383	1.21788328563091	1.66489330450111
1273	0.587835773025452	19.255	2.38	38.05993401	2.95777076726687	1.24206475759284	2.48380220182635
1274	0.399497551453543	14.3475	2.235	30.10378863	2.66357571100038	1.22269850689882	2.34236887720702
1275	0.38918669480145	15.6425	3.06	41.22723739	2.74999156889038	1.32260559822405	2.53393843216723
1276	1.37570375836002	23.03	0.62	54.69291599	3.13679771383259	0.887356065737526	2.7194605912879
1277	-0.19034399852322	14.8425	4.675	15.27096964	2.69749468716269	1.47043355206686	1.9768178476777
1278	1.61574194867434	19.63	0.24	56.79589856	2.97705900828837	0.699927102316117	2.74523320782826
1279	1.07516129539113	20.1275	1.26	60.43030113	3.002087039192	1.0594796911844	2.78813430251125
1280	0.69709089426684	18.4425	2.055	44.6623852	2.91465778377632	1.197299928457	2.58514839690532
1281	0.393473196444327	20.2725	3.415	34.89449688	3.00926528783658	1.35940128779461	2.43046423803205
1282	-0.89218463240438	6.825	4.985	4.488150436	1.92059234107102	1.49422600572223	1.45551555590396
1283	0.958944866244488	14.1675	0.915	48.99122803	2.65095060906164	0.978036974498127	2.64563289264964
1284	-0.428425383555866	8.3925	4.455	15.41353715	2.12733844987205	1.45282039217535	1.98141560199193
1285	1.46402481667454	29.275	1.51	118.3426041	3.37673390948378	1.10852179624239	3.29826298121076
1286	0.422835712523778	10.14	1.34	25.96863331	2.31648799816304	1.07591063303558	2.25741950650925
1287	0.708092614041553	12.08	1.135	38.4306971	2.49155119250667	1.03216461266269	2.48982925533707
1288	0.640355936772076	27.1225	2.12	23.12016446	3.30036364171447	1.20665735727095	2.19279347263339
1289	1.62913210589317	35.55	1.165	109.0209787	3.57094015624925	1.03891850365952	3.23130177453103
1290	-1.18723005095365	6.14	6.925	3.686383415	1.81482474215905	1.62220204456416	1.38563908756383
1291	-1.94806894551259	2.22	8.185	1.399498066	0.797507195884188	1.69143249944655	1.08765979597363
1292	0.381160600182222	14.7475	NA	26.82402131	2.69107357689509	NA	2.27578364151642
1293	0.0270958282143348	9.6075	3.19	30.03603171	2.26254404345686	1.33643447648928	2.34104972567113
1294	-1.61703716438094	3.3425	6.575	1.340842618	1.20671902999396	1.60130455597666	1.07607973153663
1295	0.446259103006987	15.4775	2.84	43.89982533	2.73938735641125	1.2981640707689	2.57404240993501
1296	-0.12389537830164	7.8125	4.35	42.31973282	2.05572501506252	1.44418328527283	2.5505610856399
1297	-1.14797084011892	5.2675	7.85	8.889184928	1.66155586669621	1.67385338223644	1.72669441907206
1298	-1.20435387074393	5.86	7.45	4.777064594	1.76814960358892	1.65211041180402	1.47839429655482
1299	0.154494138253394	11.27	3.25	36.03122938	2.42214432805168	1.34267480714133	2.45002079260222
1300	-0.33166827530977	10.0125	4.45	16.12666928	2.30383431239448	1.45241258290229	2.00394671719089
1301	0.26075928725553	9.225	1.5	20.89314444	2.22191718992659	1.10668191970032	2.13796677441532
1302	-0.0842398112469397	10.1625	2.45	11.94619751	2.31870447487393	1.25109855097424	1.85911999896915
1303	0.543637056098866	9.6	0.65	16.44103402	2.26176309847379	0.897900760011848	2.01364209720863
1304	1.70934687769272	20.1975	0.6	132.5261764	3.00555883437173	0.880111736793393	3.39293404109587
1305	0.0271264256760321	10.0125	4.25	44.76327954	2.30383431239448	1.43581085551295	2.58660715338192
1306	-0.718745639275777	5.29	5.75	20.32861321	1.66581824587021	1.54852050734124	2.12337616547559
1307	0.210716917422646	9.8375	3.25	50.14964626	2.28620161374352	1.34267480714133	2.66113537700327
1308	0.697898023052555	18.1175	NA	38.71176612	2.8968783220013	NA	2.49436926335056
1309	1.50692725639376	28.99	0.55	52.01269562	3.36695094293356	0.861173529963367	2.68551350398172
1310	1.37218092423562	18.975	0.95	99.04452073	2.94312232328169	0.987258544901434	3.15469671608192
1311	0.18231802354506	11.7275	2.9	31.00892262	2.46193651122048	1.30496691015238	2.35978083306719
1312	0.674151535529332	16.245	1.75	40.15120482	2.78778516912106	1.1501633168956	2.51724012274466
1313	0.281776016528872	14.17	2.95	32.81531078	2.65112705370259	1.31055576139734	2.39342118283295
1314	0.0982917624644887	14.8075	NA	13.73509893	2.69513380916898	NA	1.92512062973152
1315	-0.595604465557683	11.3425	4.4	4.137630914	2.42855673255598	1.44831546851517	1.42622464587608
1316	-0.0507729822981779	8.67	2.65	20.16214525	2.15986879079245	1.27588481439743	2.11901575037764
1317	-0.150576298313132	6.1075	2.9	28.75611463	1.80951752414976	1.30496691015238	2.31570136443693
1318	1.08591835228431	13.6675	1.375	103.9585524	2.61502075178702	1.082868385334	3.19311864622901
1319	-1.61279807115082	1.4525	6.1	8.147236336	0.373286209743929	1.57156540018088	1.68947814695693
1320	-1.14094464342344	4.5075	6.75	8.224572765	1.50574267609534	1.61185489773531	1.69347323390825
1321	1.0192407138972	18.3175	2.15	104.0944728	2.90785688705198	1.21090372443953	3.19416184403172
1322	0.839357168710476	13.785	0.95	38.10010089	2.62358104447576	0.987258544901434	2.48445726815985
1323	0.643256833309624	12.1575	2.2	70.09281642	2.4979462632958	1.21788328563091	2.89346596141747
1324	-0.172562694679091	9.0625	4.05	26.5716635	2.20414502018079	1.41861241350476	2.27041206512047
1325	-1.4309709671739	4.81	7.05	1.942432922	1.57069708411767	1.62947341477864	1.18055576834406
1326	-0.770474263582695	7.865	4.95	5.686848195	2.06242253651024	1.49159630802999	1.54425106254367
1327	0.0511973996898464	7.755	2.35	27.21027177	2.0483377966285	1.23813204936937	2.28393226523997
1328	-1.49159183729245	3.185	7.05	4.012817523	1.15845228902413	1.62947341477864	1.41534512322636
1329	-0.613692600039232	3.48	1.885	6.452800848	1.24703229378638	1.17173078041613	1.59381190119876
1330	0.523309915590234	NA	1.215	29.95925517	NA	1.04989065347417	2.33955227216641
1331	-0.870890677773083	3.4225	4.12	12.18553028	1.23037127818047	1.42470288587426	1.86836235521509
1332	-1.48764945502945	2.8525	6.79	4.677358206	1.04819580275409	1.61423754266808	1.4706189493656
1333	-0.387474324227541	5.37	2.345	10.89236375	1.68082790852077	1.23747294237545	1.81668878031079
1334	-1.95290733886437	2.385	7.805	0.862196306	0.869199124340304	1.67144937372922	0.963610535071969
1335	-2.23466617827766	0.12	0.615	0.286190575	-2.12026353620009	0.885561605461701	0.731414947984635
1336	-1.75614020762278	1.055	3.08	1.032585892	0.0535407669280298	1.32476144172391	1.00804877632796
1337	0.909094144244192	14.8975	1.895	88.37604051	2.701193413639	1.17328171800025	3.06608107849386
1338	-0.509807186136317	7.65	4.785	15.65121299	2.03470564783844	1.47900787199485	1.98901015478762
1339	-1.77327772818536	1.065	5.07	4.605147742	0.0629747991613884	1.50055524718004	1.46490982553167
1340	0.0871549923025671	5.945	2.165	38.82828963	1.78255053014275	1.21301026251067	2.49624417883811
1341	-4.0376460425967	0.265	15.445	0	-1.32802545299591	1.98242596901517	0
1342	-2.05083727600415	1.27	6.65	1.62290011	0.2390169004705	1.60585160947253	1.12868550425593
1343	-1.18903441526798	3.1	5.3	7.461583309	1.1314021114911	1.51729129920535	1.65275221575338
1344	-0.830111196512666	4.345	4.3	10.16352962	1.46902575871736	1.44001532468678	1.78550528203172
1345	-1.34522918747402	0.86	0.625	0.203936209	-0.150822889734584	0.889139705019461	0.6720066727943
1346	-1.45730613253872	0.675	0.65	0.240781366	-0.393042588109607	0.897900760011848	0.70049609482104
1347	-0.710548709622811	4.6775	4.35	14.33922775	1.54276377916611	1.44418328527283	1.94594894045496
1348	-0.903471748797852	3.835	4.35	9.856524259	1.34416943481922	1.44418328527283	1.77186630255294
1349	-0.92256073924978	3.1375	4.7	15.49068211	1.1434263044579	1.47239544242295	1.98389021518118
1350	-1.0254179785623	5.1475	5.85	7.004647118	1.63851115991981	1.55520973649523	1.62684645498848
1351	1.65808825922763	21.155	1	168.3516112	3.05187628417203	1	3.60208800611505
1352	-0.376444018041312	6.9075	3.45	15.38803963	1.93260777781543	1.36287107317628	1.98059566439702
1353	-0.664962843337356	5.7225	3.7	8.310802555	1.74440577284458	1.38691687067651	1.69789465495997
1354	-0.967622586336441	4.5	5.7	10.75991887	1.50407739677627	1.54514312517083	1.81114094616889
1355	-0.81282621476585	4.8575	3.8	6.557516562	1.58052390226946	1.39619442376833	1.60023899441986
1356	-0.503244688777881	7.0375	5.05	20.43108611	1.95125299346581	1.4990732154983	2.12604701182422
1357	-0.79737986415101	4.595	4.55	11.82254468	1.52496875580765	1.4605043309659	1.8542903620034
1358	-1.47301471953686	3.3725	7	3.75935356	1.21565430909977	1.62657656169779	1.39244577912888
1359	-0.770126016139379	6.385	5.25	10.02917507	1.8539514894845	1.51370005201755	1.77957502906433
1360	0.219738506497014	9.465	1.65	20.19425392	2.24760078466129	1.13336810342735	2.11985889208992
1361	-1.14493768896302	3.485	4.7	5.156095343	1.24846804421249	1.47239544242295	1.50688543392229
1362	-0.528756805443773	4.9475	3.85	NA	1.59888239849458	1.40076467939296	NA
1363	-0.535004112510589	5.5425	3.55	13.36821904	1.71244566250833	1.37264138366205	1.91213428353839
1364	-0.792521890577221	3.9225	NA	13.89297946	1.36672920562505	NA	1.93062910208072
1365	-0.305996925499476	5.26	2.65	18.8925762	1.66013102674962	1.27588481439743	2.0848403108824
1366	0.801878642071722	8.09	0.65	46.28037096	2.0906287310704	0.897900760011848	2.60824995069564
1367	0.165987041686881	9.59	1.25	10.51718135	2.26072088889535	1.05737126344056	1.80083880606359
1368	-1.53591121193952	3.755	5.85	0.969828712	1.3230882852161	1.55520973649523	0.992370302877615
1369	-0.0186290236135861	10.26	4.1	36.03020687	2.32825283974262	1.42297072110836	2.45000341047661
1370	0.804918293629776	13.375	0.55	19.23395147	2.59338729278207	0.861173529963367	2.09419505123643
1371	0.0395336516269168	8.4975	2.55	26.07341129	2.13977200258813	1.26367398575231	2.25969312267811
1372	-0.945166151944465	4.09	5.3	11.74399739	1.40854497005471	1.51729129920535	1.85120274894236
1373	-1.83344159314596	1.4325	8	6.957752175	0.359421169606758	1.68179283050743	1.62411672589081
1374	-2.36615468697088	1.2075	9.1	0.945049742	0.188552106544591	1.73684214187694	0.985969922943204
1375	-0.513245411102792	6.145	3.65	12.80946094	1.815638743018	1.38220740753849	1.89183263697612
1376	-0.41972923363278	6.03	3.75	19.36972184	1.79674701073909	1.39157884185687	2.09788098229834
1377	-2.35741762392507	1.77	13.1	1.7548643	0.570979546585738	1.9024700297694	1.15096173363609
1378	-1.87818167533387	1.57	7.15	3.211954071	0.451075619360217	1.63522120565512	1.33872795286754
1379	-1.93058716423269	1.7	8.85	4.217252194	0.53062825106217	1.72478838010021	1.43303696532733
1380	-0.555118307375734	5.385	4.05	16.9845075	1.68361731060835	1.41861241350476	2.03008040624053
1381	-2.69639610561677	1.125	13.875	1.03584652	0.117783035656383	1.93000417264778	1.00884362233027
1382	-2.36042148513271	1.1325	11.45	3.205106859	0.124427578375052	1.83950669015846	1.33801391003214
1383	-0.224807689424846	6.5575	4.15	37.27570075	1.88060943275889	1.42728934653991	2.47090730953194
1384	-2.07204354803969	1.24	8.75	4.207603306	0.215111379616945	1.7198953141252	1.43221657968748
1385	-1.32106464084344	3.995	7.7	7.045362027	1.38504357921824	1.66579932317861	1.62920535382662
1386	-3.56322776977271	0.395	16	0.092417893	-0.928869514081015	2	0.55136477351287
1387	-2.44407523206549	1.37	11.95	1.408194366	0.314810739840034	1.85926792138431	1.08934551730181
1388	-1.41578197343531	2.97	6.9	6.256844068	1.08856195281461	1.62073597705263	1.58157150931436
1389	-1.09491105393103	3.4375	4.7	6.652393414	1.23474446299269	1.47239544242295	1.6059960812429
1390	-1.43012049161269	2.945	6.59	5.216745898	1.08010881710355	1.60221706725359	1.51129734991585
1391	-1.57893022292291	2.6575	6.115	2.45486026	0.977385831233966	1.57253063683212	1.25171856586804
1392	-1.06014365539114	4.0225	5.8	9.608542619	1.3919035998844	1.55187593439632	1.76061492940273
1393	-0.625051541217839	5.67	4.6	15.80479961	1.73518911773966	1.46450027618731	1.99387187991019
1394	-2.65421157996588	1.12	14.5	1.728937632	0.113328685307003	1.95138067863038	1.14668684917063
1395	-0.355103948069715	7.6425	3.9	17.79010327	2.03372477478285	1.40529063393063	2.05373600637543
1396	-2.57638947391167	1.3075	12.125	0.700750977	0.268116916956941	1.8660377995357	0.914936446332115
1397	-1.65213230332914	2.4475	7.46	4.031004906	0.895067095422528	1.65266453242923	1.41694610485178
1398	-1.19419842348632	2.8425	4.6	6.02764653	1.04468394664255	1.46450027618731	1.5668843547812
1399	-0.806766872549876	4.28	3.35	6.451358232	1.45395300959371	1.35288599733027	1.59372281386323
1400	-2.64852447447862	1.1525	11.25	0.400248729	0.141933495888667	1.83142075074235	0.795394329257381
1401	-1.56995510805595	3.625	7.95	2.950693277	1.28785428830664	1.67915884774918	1.31063275276226
1402	-0.559823240824257	6.95	2.5	3.392085628	1.9387416595767	1.25743342968294	1.35711515933071
1403	-1.33494611495127	3.8475	5.6	2.661180177	1.3474235867309	1.53832113462692	1.27722840924435
1404	-1.66521791092886	2.2675	6.1	2.281202068	0.818677903007155	1.57156540018088	1.22896903097425
1405	-1.33425187042235	2.33	4.95	5.952559523	0.845868267577609	1.49159630802999	1.56198168305
1406	0.963948003928903	16.45	0.65	28.24190603	2.80032547721138	0.897900760011848	2.30527903629301
1407	-2.7690592771123	0.6175	9	0.45359117	-0.482076210480005	1.73205080756888	0.82066544600285
1408	-1.4799799594572	2.11	5.75	5.751506215	0.746687947487975	1.54852050734124	1.54862190628626
1409	-1.11504344298333	2.1075	2.1	2.212642909	0.745502410893873	1.20380134350272	1.21962925334853
1410	-1.96214703357376	3.6225	13.1	2.454662944	1.2871643952127	1.9024700297694	1.25169341254777
1411	-0.309991902354735	12.5025	3.55	7.123310277	2.52592862431092	1.37264138366205	1.63369306484495
1412	-1.25130664136138	2.655	4.1	3.911215525	0.976444654693902	1.42297072110836	1.40629987134752
1413	-1.36431334755627	3.73	5	1.633032851	1.31640823365572	1.49534878122122	1.13044315983389
1414	-2.15034394434853	0.9875	7.675	3.102987817	-0.0125787822068601	1.66444556397589	1.32722641807331
1415	-0.672052407808161	6.095	2.725	3.281748074	1.80746876293323	1.28481804233982	1.34594188936307
1416	0.792533406515467	18.6025	0.9	20.08583775	2.92329598028928	0.974003746425297	2.11700794329634
1417	-0.944315599925682	3.865	4.9	10.88936281	1.35196168203939	1.48781529838817	1.81656363903067
1418	-0.94408384407565	9.17	6.55	4.033197019	2.21593728626837	1.59978022816071	1.41713870401887
1419	-0.395795712216459	15.8975	5.95	10.89430579	2.76616186415943	1.56181374802826	1.81676975094527
1420	-1.64623092012497	2.295	7.85	5.626895168	0.830732843512508	1.67385338223644	1.54016484441581
1421	-1.19410868396541	4.3525	6.6	6.61537413	1.47075039266021	1.60282454302803	1.60375713910897
1422	-1.09349924885288	4.315	6.7	10.60043539	1.46209732453539	1.60886165381271	1.80439213671006
1423	-1.85518022266547	5.1925	14.65	2.796697471	1.64721527676813	1.95640789249096	1.29318712591347
1424	-0.00420337956151611	19.705	4.15	14.38283645	2.98087241064697	1.42728934653991	1.94742676926316
1425	-1.34057342108433	3.6475	5.75	3.22642794	1.2940420014148	1.54852050734124	1.34023357180004
1426	-0.515921813479094	5.345	3.55	15.2343694	1.67616154447701	1.37264138366205	1.97563231184975
1427	2.41356680092754	101.535	0.175	48.23300351	4.62040356662868	0.646784363808401	2.63533649708033
1428	0.119776460044214	10.5825	2.225	19.43717024	2.35920169341294	1.22132853443192	2.09970488974767
1429	-0.3099081595143	7.1775	NA	16.75509205	1.97095113301308	NA	2.02319016199245
1430	0.488558602484741	11.505	NA	46.62587873	2.44278172348733	NA	2.61310437731694
1431	0.560390564880785	NA	1.35	36.91747054	NA	1.07791233588925	2.4649492618196
1432	-1.13535703019778	3.3675	5.4	8.321123212	1.21417062930238	1.52439824446384	1.69842153650069
1433	0.0598823101947729	30.52	3.9	7.161855897	3.41838220641626	1.40529063393063	1.63589865218451
1434	0.245425490600539	23.1275	3.15	15.53342406	3.14102238566334	1.33222518176541	1.98525729086696
1435	0.143378940940746	6.385	NA	51.32150993	1.8539514894845	NA	2.67654689120011
1436	-0.592535937899693	4.3575	4.95	30.24105982	1.47189849841204	1.49159630802999	2.3450345831788
1437	-0.641135008053878	4.1075	3.6	15.60172899	1.41281457092929	1.37744930799686	1.98743613799079
1438	0.637564558810702	27.645	3.05	38.77400567	3.3194448797899	1.32152371134887	2.49537125139203
1439	0.705507447921528	40.97	2.9	25.28566864	3.71284009155878	1.30496691015238	2.24242853183184
1440	0.286803371926798	6.92	2.45	63.95974538	1.93441576962958	1.25109855097424	2.82798226488634
1441	-1.26717159703697	NA	6.2	6.210260145	NA	1.57796702107419	1.57861944578959
1442	-1.17865916975054	2.0325	NA	16.01846686	0.709266562439829	NA	2.00057683976892
1443	-0.734946876476952	NA	2.75	4.179692605	NA	1.2877547884507	1.42983553345808
1444	-0.343413727346026	6.4925	2.15	7.632408749	1.87064766455477	1.21090372443953	1.66213159582033
1445	-0.388777545869674	5.9625	3.85	22.89108822	1.78548985621446	1.40076467939296	2.18734158541148
1446	0.199815611930586	NA	1.15	12.84727279	NA	1.03555807634162	1.89322720471048
1447	0.478436415519783	7.075	0.55	17.60785602	1.9565674435293	0.861173529963367	2.04845590405727
1448	0.218271102996089	17.83	1.7	6.839055918	2.88088243187505	1.14185834543543	1.61714528429224
1449	-0.155094027870378	8.58	2.3	10.96536486	2.14943391349987	1.23149303238399	1.81972504239868
1450	-0.0847752065347779	9.25	NA	19.06915798	2.22462355152433	NA	2.08969488256762
1451	-0.364827543109288	7.03	3.4	15.13655994	1.95018670582257	1.35790606871704	1.97245360270808
1452	-0.4845753513925	6.2525	3.85	15.36949141	1.83298138376964	1.40076467939296	1.97999855875454
1453	-0.982173344036257	3.8575	6	15.03749614	1.35001930525518	1.56508458007329	1.96921838699929
1454	-0.22099348090127	6.4525	3.35	27.09762465	1.86446765261063	1.35288599733027	2.28156478822551
1455	-1.5655695269735	2.02	6.225	5.36461783	0.703097511413113	1.57955531399661	1.52189502437956
1456	-1.12669397586068	2.65	5.15	12.00371511	0.974559639998131	1.50643989046428	1.86135375562536
1457	-0.63412370116527	5	5.15	23.42749781	1.6094379124341	1.50643989046428	2.20004455654457
1458	0.12012126883744	6.3	1.25	18.29198803	1.84054963339749	1.05737126344056	2.06806996411874
1459	0.134261562483814	5.665	1.15	20.17680846	1.73430689447997	1.03555807634162	2.11940091651673
1460	0.355641303070005	7.98	1.35	30.15723525	2.07693841146172	1.07791233588925	2.34340785303976
1461	-0.111849700346551	7.8375	3.55	31.42779497	2.05891990595904	1.37264138366205	2.36770983323514
1462	-0.0352087818647961	8.1575	3.05	29.22969378	2.09893774948534	1.32152371134887	2.32517725701902
1463	0.0729771898052535	NA	2.45	30.01451386	NA	1.25109855097424	2.34063033025899
1464	0.77343038166177	10.9375	1.4	65.33918493	2.39219725168373	1.08775730593728	2.84310846332303
1465	0.472580134647696	8.23	1.85	59.011719	2.10778601468898	1.16625342480678	2.77162561539541
1466	-0.064296498294787	6.865	3.75	46.69336386	1.92643603921993	1.39157884185687	2.6140494000155
1467	-0.350874195805362	NA	3.675	NA	NA	1.38456814612647	NA
1468	-0.156521128481727	6.385	3.85	41.49903133	1.8539514894845	1.40076467939296	2.53810444614694
1469	1.1812840823853	17.8	1.05	NA	2.87919845729804	1.01227223442904	NA
1470	-0.103221308121238	4.7975	1.7	20.95368721	1.56809494889972	1.14185834543543	2.13951390885997
1471	-0.306985491520113	5.03	3.25	28.37884883	1.61541998411165	1.34267480714133	2.30806849876688
1472	1.30126171654063	NA	0.91	93.53854935	NA	0.976698111709522	3.10990883096654
1473	0.487598824411473	9.7775	2.15	59.81878473	2.28008382764753	1.21090372443953	2.78105383827681
1474	-0.326587874812518	4.68	2.15	14.83407917	1.54329810992956	1.21090372443953	1.96252477557373
1475	-0.0760052929187136	7.25	3.65	40.45475717	1.98100146886658	1.38220740753849	2.52198442203178
1476	0.0333806923505401	7.2275	2.75	36.06663078	1.97789319490836	1.2877547884507	2.45062236954753
1477	0.783137501427214	9.2025	0.95	54.7550113	2.21947518627104	0.987258544901434	2.7202321441374
1478	1.25861100445555	11.05	0.65	98.6333606	2.40243042796376	0.897900760011848	3.15141761085989
1479	0.764349046160928	NA	0.65	24.04151372	NA	0.897900760011848	2.21432035424854
1480	1.3057159073619	11.415	0.25	50.83731955	2.43492827998176	0.707106781186548	2.67021149375811
1481	0.501754251754966	7.9075	1.45	50.21071949	2.06781167619767	1.09734199677185	2.66194520307298
1482	-0.0731737519668988	7.5675	NA	26.55547926	2.02386276191374	NA	2.27006627109965
1483	-0.913093432603442	3.755	4.95	NA	1.3230882852161	1.49159630802999	NA
1484	-0.582057729539489	3.84	3.05	15.66357057	1.34547236659964	1.32152371134887	1.98940264957208
1485	-0.782869577218552	4.1575	3.65	9.212596546	1.42491393208495	1.38220740753849	1.74218998575054
1486	-0.176470780084748	5.5725	2.95	31.11866098	1.71784378627789	1.31055576139734	2.36186584200276
1487	-0.425206440062599	4.3425	2.65	17.12756932	1.46845021913312	1.27588481439743	2.03434185039388
1488	-0.204964528536121	4.37	0.95	6.605979411	1.4747630091075	0.987258544901434	1.60318744804244
1489	-0.351414389688414	5.225	3.2	NA	1.65345479785087	1.33748060995284	NA
1490	-0.151537841112243	5.98	2.75	NA	1.78842056796254	1.2877547884507	NA
1491	-1.05265618208774	3.44	5.35	10.87346379	1.23547147138531	1.52085722579211	1.81590020700008
1492	-0.398469267601526	3.315	2.25	NA	1.19845762363783	1.22474487139159	NA
1493	0.306577086045301	5.9225	0.95	25.58148693	1.7787586570508	0.987258544901434	2.24895852385705
1494	0.273820952048676	5.985	0.95	22.70208124	1.78925633900994	0.987258544901434	2.18281243083382
1495	-0.281274000527688	3.6	2.05	NA	1.28093384546206	1.19657097839102	NA
1496	-0.957424255180084	4.9025	NA	5.677566451	1.58974527908836	NA	1.54362056724673
1497	-0.713004666667471	10.4125	6.195	7.503261572	2.34300700749296	1.57764878630535	1.65505534700579
1498	1.15731539400916	12.18	0.44	49.93641972	2.49979526228175	0.814447639858499	2.65830219821217
1499	-0.193726650004057	8.24	2.925	16.00255205	2.10900034392138	1.30777029238651	2.00007974679271
1500	0.150373374449356	8.3075	3.305	54.01948346	2.11715872124661	1.34831965656138	2.71105049571796
1501	-0.266191764489617	8.7525	3.32	14.20706092	2.16933937384668	1.34984692310975	1.94144933146671
1502	-1.04929666265935	5.1025	4.67	3.346536338	1.62973061570186	1.47004023023094	1.3525361646613
1503	0.420320636010342	11.2575	3.255	72.56940584	2.42103457319359	1.34319092286498	2.91869283400331
1504	-0.307434500525095	7.285	2.32	8.262000051	1.98581743964717	1.23416150530341	1.69539656274051
1505	-0.577695487920838	7.06	3.265	5.877193282	1.95444505150515	1.34422137312247	1.55701391323909
1506	1.07667652878573	26.805	2.17	79.68613409	3.2885884372795	1.21371000913135	2.98775986804293
1507	0.281888894395617	19.1075	3.26	25.15531791	2.9500809281349	1.34370644432732	2.23953292942833
1508	1.49879187940763	21.16	1.01	122.8856025	3.0521126069901	1.00249067931432	3.32947110951079
1509	0.625118607918101	11.98	2.155	66.54691322	2.4832385926873	1.21160712509886	2.85615635813196
1510	-1.80608621323546	4.155	8.935	0.727454759	1.42431242830741	1.728914987941	0.92353104133288
1511	0.479293051855542	15.215	3.645	68.92431546	2.72228178334893	1.38173380547907	2.8813307583514
1512	0.881976295052388	14.9025	1.74	75.58361186	2.70152898411194	1.14851669375212	2.94853922969539
1513	0.456711402428819	11.2825	2.055	43.632657	2.42325285271902	1.197299928457	2.570117122784
1514	0.572677784186229	24.93	3.945	54.27020652	3.21607189753547	1.40932693389579	2.71419076550994
1515	-0.929434625888653	4.7875	5.165	8.773401973	1.56600835450676	1.50753561665146	1.7210441323887
1516	-0.270880428779512	13.64	4.255	10.71405554	2.61300665241532	1.43623296664351	1.80920789121873
1517	-0.607106430187444	7.3325	4.435	9.928980694	1.99231652186947	1.4511870895461	1.77511366218508
1518	0.0568570668777602	18.7475	4.155	19.33589735	2.93106041019341	1.42771905887116	2.09696452270755
1519	0.460444846206822	23.12	4.495	54.03430132	3.14069804380418	1.45607056996267	2.71123639084556
1520	-2.86627942861222	0.375	8.08	0.758361682	-0.980829253011726	1.68598163712135	0.933187892096131
1521	-3.20713336136263	0.8675	17.75	0.20510482	-0.142139767161123	2.05257762011286	0.672967307110452
1522	0.344848774930565	11.84	2.65	42.62448319	2.47148362945586	1.27588481439743	2.5551404754191
1523	-1.60368032442165	2.915	9	6.243140681	1.06986981980246	1.73205080756888	1.58070483000187
1524	-1.631443333343	4.705	8.5	1.294605784	1.54862577303734	1.70747648517414	1.06668057351953
1525	0.0427053662898707	9.835	3.55	36.08656391	2.28594745184102	1.37264138366205	2.45096089890595
1526	-0.110415705858068	17.2375	5	18.12579164	2.84708724311942	1.49534878122122	2.063356383146
1527	-0.681124604577147	14.4275	6.55	5.108468008	2.66913610760298	1.59978022816071	1.50339350437932
1528	0.79035527605077	11.29	1.5	70.70938276	2.42391737816157	1.10668191970032	2.89980811946204
1529	1.48861022069107	36.03225	0.55	37.4284077	3.58441437077024	0.861173529963367	2.47343406573308
1530	-1.9308507592748	3.045	10.45	1.78682613	1.11350090116186	1.79795605481584	1.15616701166602
1531	-1.02848835951221	5.38	6.1	7.075302173	1.68268837417369	1.57156540018088	1.6309334802168
1532	-0.722941272065307	5.365	5.05	14.91541274	1.67989637608266	1.4990732154983	1.96520933725091
1533	0.501665168549455	9.055	0.85	21.91586346	2.20331709133538	0.960184589404188	2.16366313987794
1534	-0.0628476552426828	NA	1.42926829268293	8.88228436363636	NA	1.0933984145612	1.72635921859413
1535	-0.0775023206488974	NA	1.69285714285714	11.4863630188679	NA	1.14065701989505	1.84096543475466
1536	0.113613855191437	NA	1.69047619047619	18.7065571428571	NA	1.14025573328242	2.07968934238687
1537	1.08647387163098	NA	1.3969696969697	98.6109961904762	NA	1.08716821430184	3.1512389553138
1538	-1.06675509873807	NA	4.48787878787879	4.86920883116883	NA	1.45549353140599	1.48547244517727
1539	-0.261692331839873	NA	3.92758620689655	31.100835	NA	1.40776911028539	2.36152752715239
1540	-0.56096344318072	NA	4.03333333333333	16.3985707317073	NA	1.4171506780105	2.01234064613675
1541	0.679004480413847	NA	1.846875	67.0031443902439	NA	1.16576060685404	2.86103911958984
1542	0.419245108933874	NA	2.47878787878788	60.2021138461538	NA	1.2547576175886	2.78549854005497
1543	-0.153125034971543	NA	3.17959183673469	27.6910613333333	NA	1.33534302823036	2.29395503272991
1544	1.05305350581804	NA	1.58709677419355	105.97227627907	NA	1.12240825522306	3.20847061230599
1545	-0.109816648502385	NA	3.28235294117647	31.9943955555556	NA	1.34600390355402	2.37831008495886
1546	0.575506486202444	NA	1.946875	59.2725414634146	NA	1.1812301326319	2.77468308916994
1547	-0.451640498873609	NA	3.75263157894737	18.6553057777778	NA	1.3918229142756	2.0782634172354
1548	-0.625480462681802	NA	4.05	14.033272	NA	1.41861241350476	1.93548466960494
1549	1.67119523510106	NA	NA	163.48912	NA	NA	3.57579171706071
1550	1.79899027608202	NA	NA	181.19564	NA	NA	3.6689089640822
1551	-1.38680501448686	NA	6.93684210526316	5.84560148148148	NA	1.62289511245866	1.55491731989573
1552	1.5239313003639	NA	1.24545454545455	170.530777777778	NA	1.05640870325918	3.61368832995339
1553	0.387216553862092	NA	2.278125	50.9400614634146	NA	1.22855438821908	2.67155959279486
1554	2.48778978089865	NA	0.470967741935484	305.784194146341	NA	0.82841468809132	4.18170852604867
1555	0.983993566002316	NA	1.54411764705882	92.3752014814815	NA	1.11473104575466	3.10019384474146
1556	1.29068448964113	NA	NA	118.38156	NA	NA	3.29853437743828
1557	2.40630531318642	NA	0.440816326530612	266.711262295082	NA	0.814825135969053	4.04119994780652
1558	1.24544586516588	NA	1.58603603603604	141.570577142857	NA	1.12222066745308	3.44939755060676
1559	-0.361987001791173	NA	3.30039682539683	18.2551612403101	NA	1.34784992924692	2.06702827930394
1560	0.705744107335688	NA	NA	68.0662	NA	NA	2.87232035806885
1561	1.20685773390749	NA	1.31538461538462	112.480722	NA	1.07093519044543	3.25663828283521
1562	1.99944318388428	NA	0.520408163265306	173.198900952381	NA	0.849348697463536	3.62774108029101
1563	2.58308785592306	NA	0.461538461538462	338.569124444444	NA	0.824236750264606	4.28955101906823
1564	1.7029585571798	NA	0.876923076923077	165.866013333333	NA	0.96769918382278	3.58871815360054
1565	2.80476596421518	NA	0.295918367346939	349.514837419355	NA	0.737552569838919	4.32380803481054
1566	0.742052327592963	NA	1.84509803921569	74.6483661538462	NA	1.16548009806055	2.9393755453448
1567	0.7803806888556	NA	1.76	75.629528	NA	1.15180289813065	2.94898692829615
1568	0.708360772980441	NA	1.98846153846154	76.6649249230769	NA	1.18748818912028	2.95902870830554
1569	-1.12401636425481	NA	5.31578947368421	6.40256102564103	NA	1.5184200969848	1.5907005515318
1570	1.82348558391702	NA	0.6975	165.825953333333	NA	0.913873434576421	3.58850144695145
1571	-0.9389201072632	NA	5.30888888888889	11.0108990769231	NA	1.51792708032085	1.82161123218434
1572	-0.490040301658392	NA	4.24403669724771	21.4649299224806	NA	1.43530693294181	2.15244651516047
1573	0.606869900599017	NA	1.96407766990291	63.3630875213675	NA	1.18383088066808	2.82136375476886
1574	-0.952262341124626	NA	4.925	8.86368307692308	NA	1.48970940190267	1.72545467222148
1575	2.21869552031056	NA	0.5	226.429102857143	NA	0.840896415253715	3.87911863174381
1576	1.38622621657056	NA	1.12745098039216	128.642006984127	NA	1.03044405301649	3.36779541818563
1577	0.438372020509914	NA	1.98333333333333	46.978616	NA	1.18672182009314	2.6180326267021
1578	-1.34027668184503	NA	7.44901960784314	8.2616275	NA	1.65205605623265	1.69537745016603
1579	1.2572915706954	NA	1.246875	115.728971692308	NA	1.05670978594237	3.27989940134602
1580	0.506512483915909	NA	2.00847457627119	54.2616435820896	NA	1.19046487150927	2.71408369561014
1581	0.119997325097155	NA	2.95	43.419285	NA	1.31055576139734	2.56696925374441
1582	1.83099555897067	NA	0.783333333333333	182.1320425	NA	0.940776914659784	3.67363995195118
1583	0.947657876323712	NA	1.70555555555556	96.4163538461538	NA	1.1427900951665	3.13355755525035
1584	0.358987263636295	NA	2.53333333333333	55.4759142857143	NA	1.26160407874596	2.72914189996692
1585	0.318026536022865	NA	2.45510204081633	49.3156547692308	NA	1.25174938537786	2.65000199519151
1586	0.751246622132004	NA	1.9	78.3384273684211	NA	1.17405488594402	2.97504618545331
1587	0.379964348386361	NA	1.59285714285714	31.3687747692308	NA	1.12342531733609	2.36659743233645
1588	-0.455674307056589	NA	4.33395833333333	24.1495762711864	NA	1.44284999712296	2.21680442028785
1589	-2.28969359818837	NA	12.170652173913	1.52345846153846	NA	1.86779179264483	1.11098361600614
1590	-0.347943647081136	NA	4.34444444444444	30.73028	NA	1.44372195849771	2.35446169548809
1591	1.19940928004101	NA	1.31666666666667	111.295391111111	NA	1.07119604424396	3.24802448889395
1592	1.43655707642549	NA	0.987234042553192	123.890763809524	NA	0.996793117448193	3.33625880219481
1593	0.465979077379803	NA	2.53207547169811	67.18488	NA	1.26144744529844	2.86297718036971
1594	-0.10582314812487	NA	3.41444444444444	34.3467735384615	NA	1.35934599723716	2.42087010074853
1595	-0.701261999397694	NA	4.94086538461538	17.449534017094	NA	1.49090769199071	2.04383559493483
1596	-0.12417762048557	NA	3.72826086956522	38.0021238095238	NA	1.38955766173477	2.4828584865557
1597	-0.865344483301581	NA	5.5	14.5150258064516	NA	1.53140715680439	1.95188601796058
1598	-0.725331489323854	NA	5.16330275229358	18.0107568503937	NA	1.50741175524175	2.06007480562134
1599	-0.35972258313107	NA	3.69444444444444	22.5169528205128	NA	1.38639596283979	2.17834871817181
1600	-1.32186569809962	NA	6.7367816091954	6.60494265486726	NA	1.61106520173093	1.60312454244794
1601	-2.35364768635844	NA	13.2	1.68010333333333	NA	1.90609035066992	1.13850252558674
1602	-0.791218287748029	NA	5.41481481481481	16.9193243243243	NA	1.52544271115703	2.02812983515153
1603	-0.752932238845241	NA	4.6	13.1607393548387	NA	1.46450027618731	1.90467145011718
1604	0.190570707928693	NA	2.68349056603774	43.5743448275862	NA	1.27989699145977	2.56925799403429
1605	0.29709322403318	NA	1.84375	32.1041409836066	NA	1.16526716310039	2.38034695413056
1606	1.27731450082765	NA	1.04090909090909	101.463317419355	NA	1.01007401899392	3.1737832549465
1607	1.40976166781267	NA	1.1530303030303	135.791419459459	NA	1.03623958910029	3.41364285497254
1608	0.133273861793175	NA	2.04418604651163	26.1087549206349	NA	1.19572168338628	2.26045851152777
1609	-0.20328425402704	NA	3.09148936170213	23.6263066666667	NA	1.32599516070934	2.20469724391128
1610	0.784070671337829	NA	1.59391304347826	68.2521273282443	NA	1.12361144996105	2.87427983531324
1611	-0.607971126258341	NA	5.02083333333333	22.493944	NA	1.49690400826443	2.17779202148461
1612	0.728918037523804	NA	2.11238532110092	84.9274229457364	NA	1.20557236783979	3.03572191963237
1613	-0.884725008348909	NA	6.55416666666667	20.2262717241379	NA	1.60003458546713	2.12069864717219
1614	0.209761571498101	NA	2.63636363636364	44.1309222857143	NA	1.27424027631055	2.57742330422515
1615	-0.0593367327238544	NA	2.60757575757576	24.7240427586207	NA	1.27074741142502	2.22987167797716
1616	0.87218273098228	NA	1.7360824742268	86.8923456410256	NA	1.14786968979866	3.05313058799788
1617	-0.21808608999146	NA	3.39612068965517	26.7793625	NA	1.35751856912567	2.27483582218278
1618	-1.10899157751504	NA	6.44571428571429	10.9839836065574	NA	1.59337413386178	1.82049700593867
1619	-0.112990242425049	NA	3.16633928571429	30.0028412698413	NA	1.33394941940133	2.34040273033826
1620	0.525038123092785	NA	1.91653333333333	53.011652	NA	1.17660067793097	2.69831616159906
1621	0.0685072489559135	NA	2.39513513513514	28.7282941772152	NA	1.24403473167704	2.31514107276185
1622	-0.267893354998632	NA	3.46666666666667	24.8192044444444	NA	1.36451407926138	2.23201425593144
1623	-0.0774033923935438	NA	2.81707317073171	26.8795125	NA	1.29553613821012	2.27695971510503
1624	-0.383638855950916	NA	4.535	30.680205	NA	1.45929912763103	2.35350195982966
1625	0.632031580740576	NA	1.11086956521739	33.764825	NA	1.0266342931562	2.41054989827475
1626	0.220282820456722	NA	1.66666666666667	23.51948	NA	1.1362193664675	2.20220086499849
1627	-0.0465951127024259	NA	2.85163265306122	29.3091350819672	NA	1.29949135529476	2.32675550779449
1628	-0.0034820069210437	NA	1.74607843137255	14.7217870967742	NA	1.14951842551965	1.95880017069883
1629	-0.126399682163745	NA	3.7	37.38024	NA	1.38691687067651	2.47263789794795
1630	0.564346579387861	NA	2.19302325581395	67.0096175	NA	1.21691658296243	2.86110821765046
1631	-0.816618369636486	NA	5.88837209302326	18.9776775	NA	1.55775377163186	2.08718413769767
1632	0.0983094545015069	NA	1.87777777777778	21.2049022222222	NA	1.17060681674348	2.14589796817854
1633	-0.956886343576095	NA	5.98181818181818	13.8299675	NA	1.56389756019778	1.92843626463228
1634	0.0701371871046714	NA	1.66	16.340728	NA	1.13508143878425	2.0105637601293
1635	-0.742488027893479	NA	4.55625	13.2514277227723	NA	1.46100561963795	1.90794419524335
1636	-0.101775394303053	NA	3.978125	43.9589822222222	NA	1.4122760893957	2.57490913013914
1637	0.506947215521813	NA	2.5	71.03064	NA	1.25743342968294	2.90309623102021
1638	0.862543884888075	NA	1.88095238095238	93.1187225	NA	1.17110126535076	3.10641340980663
1639	0.223864243670585	NA	3.05742574257426	55.5825025	NA	1.32232734643413	2.73045186037783
1640	0.300597863433457	NA	1.85	32.49292	NA	1.16625342480678	2.38752091814837
1641	0.144885256473883	NA	1.39	14.930616	NA	1.08580965747002	1.96570992975035
1642	0.877375075313885	NA	1.63333333333333	82.16732	NA	1.1304951573737	3.01075059271713
1643	-0.612458624523826	NA	5.05116279069767	22.5235267692308	NA	1.49915950054287	2.17850769600181
1644	-0.449186791547624	NA	4.46136363636364	25.832945	NA	1.45333892598615	2.2544649088702
1645	0.579865861182642	NA	2.20681818181818	69.36815	NA	1.2188257988751	2.88595814395732
1646	0.232607520540716	NA	3.19767441860465	60.0196867692308	NA	1.33723754213546	2.78338595305826
1647	-1.66770506269896	NA	9.66	6.49781182608696	NA	1.76296740003439	1.59658403614189
1648	-0.674080441675137	NA	5.27142857142857	21.226045	NA	1.51524228534933	2.14643267106545
1649	0.484614260273634	NA	2.02307692307692	52.5696566666667	NA	1.19262277616274	2.69267405127676
1650	0.355164203784722	NA	2.7575	61.5013675	NA	1.28863190653559	2.80040724874256
1651	0.954336046612524	NA	1.60161290322581	91.3761125	NA	1.12496598146512	3.09177705180105
1652	0.454395332992384	NA	2.13333333333333	53.1104666666667	NA	1.20855015894271	2.69957271098968
1653	0.59781184083726	NA	2.04931506849315	65.5656126315789	NA	1.19647101840699	2.84556840989821
1654	0.506428412571049	NA	2.47954545454545	70.259485	NA	1.25485347744778	2.89518447006131
1655	0.66418260746535	NA	1.93333333333333	68.8139866666667	NA	1.17917071465824	2.88017701186676
1656	0.887445451740868	NA	1.5625	79.7459155555556	NA	1.11803398874989	2.98832007352495
1657	1.52577538740046	NA	1.0425	147.792883636364	NA	1.01045974330159	3.48669035766783
1658	0.245081972052303	NA	2.97045454545455	55.5724875	NA	1.31282164284722	2.73032885708525
1659	0.714185590513139	NA	2.16106194690266	85.0269876923077	NA	1.21245828091051	3.03661126162836
1660	1.19535000840059	NA	1.209375	102.202175757576	NA	1.04867338690182	3.17954543526419
1661	-1.03956267619721	NA	6.41095890410959	13.075344109589	NA	1.59122190323307	1.90157422374058
1662	-0.139368249412766	NA	3.6688	35.9188263565891	NA	1.38398380879621	2.44810778198983
1663	-0.989916154945666	NA	3.2	2.43974448979592	NA	1.33748060995284	1.24978724038005
1664	-0.957768494852648	NA	2.95961538461538	2.1962298989899	NA	1.31162238209081	1.21736118374163
1665	0.963105172706062	NA	1.69183673469388	98.0138233846154	NA	1.14048509178407	3.14645722970294
1666	0.123901241319334	NA	2.66020408163265	37.6901615503876	NA	1.27711127434877	2.47774723256804
1667	-0.0733393104250245	NA	3.1695652173913	32.6893432258065	NA	1.33428905345454	2.39112097310369
1668	-0.458209302281662	NA	4.02682926829268	20.9605704615385	NA	1.41657901566023	2.13968959391309
1669	0.199616730174933	NA	2.37093023255814	37.2695980952381	NA	1.24087973941196	2.47080617112403
1670	0.0413621101512854	NA	3.1952380952381	41.7973475409836	NA	1.33698275741548	2.54265349904357
1671	0.731648338510816	NA	1.81428571428571	71.9592439344262	NA	1.16058357568562	2.91253831907677
1672	-1.36711996087276	NA	7.58333333333333	8.01358933333333	NA	1.65945330565311	1.6825065773668
1673	-0.119712925303765	NA	3.28	31.2953368421053	NA	1.34576261934543	2.36521109512517
1674	0.364660826653839	NA	2.55125	56.5719695522388	NA	1.26382881930123	2.74252329234102
1675	0.509420565775713	NA	2.21022727272727	61.3666419047619	NA	1.21929623671072	2.79887233627412
1676	0.15562888060473	NA	3.01162790697674	47.9018051612903	NA	1.3173474290651	2.63080082867977
1677	0.952973604544857	NA	1.66219512195122	94.7087706666667	NA	1.13545650016444	3.11959021795034
1678	-0.420388709037651	NA	4.31363636363636	25.9180725	NA	1.44115563070734	2.25631990698259
1679	1.01533164537574	NA	1.50923076923077	94.9593606779661	NA	1.10838059226573	3.12165170519928
1680	-0.306924938801703	NA	4.03690476190476	29.576552	NA	1.41746428788725	2.33204478141123
1681	0.72978055361485	NA	1.76131578947368	69.3807111864407	NA	1.15201811197029	2.88608878243095
1682	-0.377988296997696	NA	4.17173913043478	26.8228892307692	NA	1.42915484437334	2.27575962938061
1683	0.486310616854161	NA	2.2	58.5249804724409	NA	1.21788328563091	2.76589264445746
1684	0.794051083654329	NA	1.61181818181818	70.3045525	NA	1.12675375121988	2.89564863284414
1685	0.231946643918472	NA	2.63131578947368	45.9475544827586	NA	1.27362989073325	2.60354806862643
1686	1.20130321770945	NA	1.67857142857143	139.885768	NA	1.13824291743324	3.43908874530443
1687	0.455314006756969	NA	2.15552631578947	53.8989492063492	NA	1.21168109604612	2.70953692964257
1688	-0.153171093701763	NA	3.34054054054054	30.011784516129	NA	1.35192994181615	2.34057711764548
1689	0.782536132093644	NA	1.84634146341463	80.00408	NA	1.16567640471191	2.99073569310712
1690	-0.0534914451934769	NA	3.28125	35.9524605128205	NA	1.34589081773882	2.44868067892326
1691	0.698477315790782	NA	1.51666666666667	55.3693650909091	NA	1.1097433097166	2.7278305311162
1692	0.807254657108202	NA	1.93809523809524	87.8807048275862	NA	1.17989613531178	3.06177577709537
1693	0.99052793115347	NA	1.50526315789474	90.9858613333333	NA	1.10765141858853	3.08847064384436
1694	-1.01563317449852	NA	5.99705882352941	11.9048427586207	NA	1.56489274522503	1.85750895382207
1695	-0.571156054985375	NA	4.40697674418605	19.0390439215686	NA	1.44888924827849	2.08886938079462
1696	-1.92711014790617	NA	10.035	3.02211333333333	NA	1.77983336643952	1.31849256983176
1697	-0.412572404905854	NA	3.13829787234043	14.6402988235294	NA	1.33098616313499	1.95608393049296
1698	-0.174713394150312	NA	3.235	27.1719346031746	NA	1.34112287835996	2.28312736890547
1699	-1.13272657082779	NA	5.07065217391304	5.47449387755102	NA	1.50060350042384	1.52962859449995
1700	-1.79275095537406	NA	8.9154	3.23523253333333	NA	1.72796606110898	1.3411469778474
1701	1.2023639719439	16.48	NA	103.83059104	2.80214752448133	NA	3.192135599304
1702	0.00256762589564676	6.75571428571429	NA	36.4411235885715	1.91038870760047	NA	2.45695917218268
1703	-0.548823808693577	6.39	NA	11.11789096	1.85473426838944	NA	1.8260203053574
1704	-0.721685589721506	5.14	NA	10.35628	1.63705307946707	NA	1.79391121912979
1705	3.19522070031917	37.02	NA	609.76505392	3.61145830714535	NA	4.96924755551804
1706	0.0290752384585823	7.16907142857143	NA	35.4664218605715	1.96977613835457	NA	2.44036250635207
1707	-0.200573879009487	5.02	NA	36.223	1.61342993370364	NA	2.45327426998414
1708	0.505435609045109	10.2216666666667	NA	55.6837599999999	2.32450965040984	NA	2.73169456284254
1709	1.02094561844905	13.075	NA	99.8272000000001	2.57070200995099	NA	3.16091067009045
1710	-0.981140406330241	5.34	NA	4.345	1.6752256529721	NA	1.44376811107864
1711	-0.865571747724887	4.975	NA	7.3091986	1.60442537061056	NA	1.6442484479568
1712	0.168619947124733	8.4	NA	37.86244	2.12823170584927	NA	2.48057378396352
1713	1.87698108266982	20.1870588235294	NA	220.284670035294	3.00504174680126	NA	3.85253034989474
1714	1.10414568701555	11.33	NA	130.76404	2.42745407503992	NA	3.38159881356206
1715	0.616885912948323	9.9985	NA	69.4489781238709	2.30243508174292	NA	2.88679846017337
1716	1.39212297478883	14.095	NA	159.62601688	2.64582012456608	NA	3.55447872568227
1717	-1.0091523266844	3.09	NA	12.02185996	1.12817109090965	NA	1.86205676416121
1718	2.68674011401958	27.45	NA	444.80788	3.31236616795554	NA	4.59243605697602
1719	-0.597370640399249	5.85	NA	11.44924	1.76644166124377	NA	1.83947616483348
1720	-0.399365807620417	6.53	NA	15.73255024	1.87640694328834	NA	1.9915892885367
1721	1.79847594695106	18.9135972222222	NA	210.730944160001	2.93988109314728	NA	3.81006231026854
1722	2.9151843947877	31.92	NA	508.24254976	3.46323277258161	NA	4.74807702125446
1723	-0.598872732932622	5.5	NA	12.72436	1.70474809223843	NA	1.88868263329336
1724	2.13015828749783	24.875	NA	253.5972604	3.21386328304466	NA	3.9905810821271
1725	-0.697740919414827	4.6	NA	13.453	1.52605630349505	NA	1.91515877874037
1726	0.0700125344725569	7.49	NA	36.28875976	2.01356879752913	NA	2.45438694021638
1727	0.608913919754145	8.88415343915344	NA	78.3116019504762	2.18426917728707	NA	2.97479146656836
1728	-0.307978671230786	5.98	NA	22.44478192	1.78842056796254	NA	2.17660111598242
1729	3.42000455982345	38.885	NA	733.73158276	3.66060857214691	NA	5.20456340001391
1730	1.63518516238366	14.57	NA	214.16289928	2.67896462020711	NA	3.82548108895237
1731	-1.08904137206551	4.55	NA	4.345	1.51512723296286	NA	1.44376811107864
1732	-0.767066908275749	4.76	NA	10.53844	1.56024766824333	NA	1.80174813756767
1733	-0.493233223011177	6.28	NA	13.27084	1.83736998048011	NA	1.90864255796722
1734	0.810320752769949	9.49875	NA	100.5637336	2.25116021100186	NA	3.16672497497503
1735	-0.695121913401504	4.93	NA	11.99572	1.5953389880546	NA	1.86104373813618
1736	2.64379021861495	29.3426022304833	NA	404.452854475836	3.37904046102742	NA	4.48453043955332
1737	-0.490411210454764	6.10666666666667	NA	14.02698616	1.80938107057788	NA	1.93526789565771
1738	-0.428548208153468	5.26	NA	20.766724	1.66013102674962	NA	2.13472530254438
1739	0.864610533490041	11.95	NA	85.7914684	2.48073127837752	NA	3.04341393852765
1740	2.69680577953177	31.1005166666667	NA	410.600689136	3.43722443212329	NA	4.50147578726324
1741	1.17441094615512	11.14	NA	146.97628	2.41054223449914	NA	3.48186407218966
1742	-1.31499913662073	4.2	NA	2.30808688	1.43508452528932	NA	1.23257410110716
1743	0.0333269237105856	8.86	NA	26.56852	2.18154676461699	NA	2.27034491316203
1744	-0.769224011096856	5.62	NA	7.62388	1.7263316639056	NA	1.66166706857242
1745	2.37786422850118	24.121849112426	NA	348.334525523313	3.18311803195643	NA	4.32015302710657
1746	2.81291828145736	28.616	NA	493.361207152	3.35396600195672	NA	4.71293282339314
1747	0.531557877477021	10.8433333333333	NA	54.3278824	2.38355045181715	NA	2.71491160757929
1748	-0.415044762228949	5.91	NA	17.83012264	1.77664583141801	NA	2.05489001849732
1749	1.87399703767224	15.155	NA	278.7681292	2.71833051050977	NA	4.08611683324704
1750	-0.32349128377813	6.585	NA	18.63891304	1.88479433519524	NA	2.07780671527099
1751	-0.358586386404271	7.73	NA	13.08868	2.04510886259933	NA	1.902058904905
1752	-0.293685585174814	6.12	NA	22.37884	1.81156209652423	NA	2.1750006586907
1753	1.04547480048172	11.27	NA	120.61117024	2.42214432805168	NA	3.31395710569147
1754	0.388791428962905	9.628	NA	48.42772	2.26467551992083	NA	2.63799219144526
1755	-1.21283933353152	3.93	NA	3.9861448	1.36863942588117	NA	1.41298733020375
1756	-0.023876485252534	7.88	NA	27.84364	2.06432790386979	NA	2.29710846645188
1757	0.783925250914584	8.29333333333333	NA	111.10217536	2.11545197920287	NA	3.24661387686935
1758	0.67584727030434	8.24266666666667	NA	94.6356400000001	2.10932391616171	NA	3.11898783498096
1759	-0.449450060617433	7.725	NA	10.28997376	2.04446182278381	NA	1.79103291327651
1760	1.04658286900525	7.34	NA	181.44076984	1.99333884262642	NA	3.67014920248779
1761	-0.27544297448999	6	NA	24.01828	1.79175946922805	NA	2.21378518043862
1762	0.741744760244467	11.15	NA	75.72312088	2.41143949790613	NA	2.94989886108999
1763	-0.332978737917283	8.99	NA	10.69837648	2.19611284848353	NA	1.8085456242716
1764	-0.192951546230229	8.87	NA	15.73255024	2.18267479632149	NA	1.9915892885367
1765	-0.0322297699168311	10.91	NA	16.5715792	2.38967979984498	NA	2.01762743286362
1766	-0.182432636274279	7.5	NA	21.10372	2.01490302054226	NA	2.14333351012313
1767	1.55705719186858	10.43	NA	257.58264796	2.34468626901268	NA	4.00616793762703
1768	1.06835709176165	8.08	NA	171.23258416	2.089391872533	NA	3.61740057034631
1769	0.365767642504949	9.06	NA	50.06716	2.20386912005489	NA	2.66004044093085
1770	1.76539520570204	20.895	NA	184.79688568	3.03950989589988	NA	3.68700445175709
1771	-0.360853906073931	9.45	NA	9.02031856	2.24601474150565	NA	1.73302755820756
1772	0.431764786104703	10.63	NA	46.321495	2.36368019235386	NA	2.60882917062136
1773	-0.413436791715364	6.12	NA	16.91404	1.81156209652423	NA	2.02797145779743
1774	0.529080548713136	9.84333333333333	NA	60.7604377600001	2.28679440708772	NA	2.79193448847166
1775	0.548637518984525	12.66	NA	46.2418	2.53844741671603	NA	2.60770633922863
1776	-0.901478180051913	6.01	NA	4.345	1.79342474854712	NA	1.44376811107864
1777	1.12596704930509	13.9716666666667	NA	109.516594	2.63703146942171	NA	3.23496794886457
1778	0.824758307509788	9.34975	NA	104.534794276	2.23534960497522	NA	3.19753433948115
1779	1.6166267832976	14.83	NA	205.90504	2.69665215614984	NA	3.78805908411346
1780	2.22641946690866	23.6228511326861	NA	297.045941570486	3.16221451189632	NA	4.15150825462544
1781	0.225947459291168	13.37	NA	22.02526744	2.59301339111385	NA	2.16635835101943
1782	0.937315149200673	13.11	NA	87.22151548	2.57337529777561	NA	3.05601799410124
1783	-0.0351631551204993	11.66	NA	14.72812	2.45616418092235	NA	1.95901079205972
1784	2.50633353956459	27.2232	NA	367.3023921952	3.30406955093081	NA	4.37780022472986
1785	0.962653437641101	11.32	NA	105.99028	2.42657107277504	NA	3.20860687608127
1786	0.515383638263826	11.15	NA	50.97176656	2.41143949790613	NA	2.67197519051012
1787	0.831769766014161	11.23	NA	87.05001184	2.41858876875035	NA	3.05451462329892
1788	-0.186128753594482	5.18431818181818	NA	35.6992486000001	1.64563833483199	NA	2.44435775183861
1789	-0.0901188428923212	6.02607142857143	NA	35.3139955771428	1.79609529403504	NA	2.43773624485434
1790	0.158886271272302	7.52	NA	42.96292	2.01756613796175	NA	2.56019737345126
1791	1.72847876463557	22.92	NA	161.54908	3.13200989184654	NA	3.56513616952052
1792	-0.419936927071239	7.48	NA	11.81356	2.01223279198639	NA	1.85393796419046
1793	-0.212578620767853	7.335	NA	20.38045372	1.99265741159495	NA	2.12472859163855
1794	1.46552795942162	10.9533333333333	NA	220.45561648	2.39364382394101	NA	3.85327754760159
1795	0.117529798213991	14.29	NA	15.31303576	2.65955999194178	NA	1.97817780215216
1796	-0.239787773483044	5.72	NA	27.84364	1.74396880539171	NA	2.29710846645188
1797	0.269768012821632	6.99428571428571	NA	57.71788	1.94509348914876	NA	2.75630702970557
1798	2.12874461640066	20.938	NA	291.33808	3.04156568989716	NA	4.13141967525353
1799	-1.2075409584154	3.3	NA	5.98444	1.19392246847243	NA	1.56406889528273
1800	1.28069668418449	15.23	NA	126.48437296	2.72326716690707	NA	3.35358422453961
1801	-0.694643043560625	5.3	NA	10.53844	1.66770682055808	NA	1.80174813756767
1802	2.04183753640586	19.09625	NA	282.8259709	2.9494919806978	NA	4.10090606667814
1803	0.444774557456314	9.015	NA	58.12582732	2.19888985665528	NA	2.7611645366726
1804	-0.458033593029458	4.72	NA	22.92532	1.55180879959746	NA	2.18815887555446
1805	-0.512401825605181	8.63	NA	6.92274616	2.15524450509534	NA	1.6220700362546
1806	-1.02878738254341	4.57	NA	5.2558	1.51951320490611	NA	1.51411794846702
1807	-1.04702897077335	4.52	NA	5.07364	1.50851199384414	NA	1.50082450512733
1808	0.146249165350937	7.32	NA	43.42050592	1.99061032797322	NA	2.56698729890023
1809	1.86030650364975	19.29	NA	224.2312468	2.95958682691764	NA	3.86967091206187
1810	0.118963673304262	8.865	NA	31.81782472	2.18211093952617	NA	2.3750219145764
1811	1.05261684532069	12.51	NA	109.70379376	2.52652832447882	NA	3.23634946879972
1812	-0.248552810985054	6.09	NA	24.92908	1.80664808172181	NA	2.23448046829836
1813	2.1099984921131	21.63	NA	277.50958576	3.07408123996497	NA	4.08149714726929
1814	0.721466674591356	10.14	NA	81.38656636	2.31648799816304	NA	3.00357293016373
1815	0.807271190334221	11.5933333333333	NA	80.7936051999999	2.45043022025802	NA	2.99808710823719
1816	0.250860670346849	9.88	NA	35.86924528	2.29051251175978	NA	2.4472625239939
1817	2.72367779941115	34.44	NA	392.16364	3.53921867955953	NA	4.45006988440548
1818	0.779765572597004	10.5324473684211	NA	85.8270758863157	2.35446071779433	NA	3.04372967929869
1819	0.497758271579216	11.56	NA	47.1526	2.44755086324423	NA	2.62045322035146
1820	-0.559631263898594	5.24	NA	15.2746	1.65632149833295	NA	1.97693532418573
1821	0.846727700841326	13.1204761904762	NA	75.1330005485715	2.5741740778631	NA	2.94413475011485
1822	-0.310786421340278	7.69	NA	14.91028	2.03992078351755	NA	1.96504024688297
1823	0.107828016554702	13.43	NA	16.5715792	2.59749101053515	NA	2.01762743286362
1824	0.429978528562608	7.76085310734463	NA	67.5589443267796	2.04909226466604	NA	2.86695392660426
1825	-0.143706972495733	8.22	NA	20.01076	2.10657020906809	NA	2.11502690238466
1826	-0.14630829303072	6	NA	31.67410048	1.79175946922805	NA	2.37233530758189
1827	0.59896307493402	10.94	NA	60.6205996	2.39242579699384	NA	2.79032671374032
